# Supplementary material for: Discovery of a Novel Target for the Dysglycemic Chromogranin A Fragment Pancreastatin: Interaction with the Chaperone GRP78 to Influence Metabolism
Source: PLoS One. 2014 Jan 20;9(1):e84132. doi: 10.1371/journal.pone.0084132 (PMC3896336; doi:10.1371/journal.pone.0084132)
Supplement: Table S1 — List of peptides identified during MS/MS by Protein Pilot software. Sheet 1 for GRP78 (HSPA5, BIP), sheet 2 for stress 70 protein (GRP75, HSPA9) and sheet 3 for heat shock cognate 71 kDa protein (HSPA8). N represents the rank of the specified protein relative to all other proteins detected. A measure of the protein confidence for a detected protein in terms of ProtScore (either unused or total) and three different measures of % coverage [% Cov, % Cov (50) and % Cov (95)] are shown. (XLSX) [file pone.0084132.s001.xlsx]

## Sheet: HSPA5
N	Unused	Total	%Cov	%Cov(50)	%Cov(95)	Accessions	Names	Used	Annotation	Contrib	Conf	Sequence	Modifications	Cleavages	dMass	Prec MW	Prec m/z	Theor MW	Theor m/z	Theor z	Sc	Spectrum	Time
1	64	64	66.11	58.78	53.59	gi|254540168; gi|254540166	78 kDa glucose-regulated protein precursor [Mus musculus]; 78 kDa glucose-regulated protein precursor [Mus musculus]			2	99	AKFEELNMDLFR		missed K-F@2	-0.0763112	1511.67	756.841	1511.74	756.879	2	18	1.1.1.970.4	38.0492
1	64	64	66.11	58.78	53.59	gi|254540168; gi|254540166	78 kDa glucose-regulated protein precursor [Mus musculus]; 78 kDa glucose-regulated protein precursor [Mus musculus]			2	99	DAGTIAGLNVMR	Oxidation(M)@11		0.0137641	1232.63	617.323	1232.62	617.316	2	18	1.1.1.787.5	20.215
1	64	64	66.11	58.78	53.59	gi|254540168; gi|254540166	78 kDa glucose-regulated protein precursor [Mus musculus]; 78 kDa glucose-regulated protein precursor [Mus musculus]			2	99	DNHLLGTFDLTGIPPAPR			0.0288335	1933.03	645.352	1933.01	645.343	3	20	1.1.1.971.2	38.1359
1	64	64	66.11	58.78	53.59	gi|254540168; gi|254540166	78 kDa glucose-regulated protein precursor [Mus musculus]; 78 kDa glucose-regulated protein precursor [Mus musculus]			2	99	EEEDKKEDVGTVVGIDLGTTYSCVGVFK	Carbamidomethyl(C)@23	cleaved A-E@N-term; missed K-K@5	0.0523282	3073.53	1025.52	3073.48	1025.5	3	21	1.1.1.959.2	37.1649
1	64	64	66.11	58.78	53.59	gi|254540168; gi|254540166	78 kDa glucose-regulated protein precursor [Mus musculus]; 78 kDa glucose-regulated protein precursor [Mus musculus]			2	99	ELEEIVQPIISK			-0.00358757	1396.78	699.396	1396.78	699.398	2	20	1.1.1.935.2	32.1738
1	64	64	66.11	58.78	53.59	gi|254540168; gi|254540166	78 kDa glucose-regulated protein precursor [Mus musculus]; 78 kDa glucose-regulated protein precursor [Mus musculus]			2	99	FEELNMDLFR			0.0096587	1312.62	657.318	1312.61	657.313	2	15	1.1.1.994.4	41.1539
1	64	64	66.11	58.78	53.59	gi|254540168; gi|254540166	78 kDa glucose-regulated protein precursor [Mus musculus]; 78 kDa glucose-regulated protein precursor [Mus musculus]			2	99	IEIESFFEGEDFSETLTR			-1.04565	2146.94	1074.48	2147.99	1075	2	21	1.1.1.1060.3	45.5436
1	64	64	66.11	58.78	53.59	gi|254540168; gi|254540166	78 kDa glucose-regulated protein precursor [Mus musculus]; 78 kDa glucose-regulated protein precursor [Mus musculus]			2	99	IEWLESHQDADIEDFK			0.0257282	1973.93	658.983	1973.9	658.974	3	21	1.1.1.937.2	32.6302
1	64	64	66.11	58.78	53.59	gi|254540168; gi|254540166	78 kDa glucose-regulated protein precursor [Mus musculus]; 78 kDa glucose-regulated protein precursor [Mus musculus]			2	99	IINEPTAAAIAYGLDK			-0.0281222	1658.86	830.437	1658.89	830.451	2	23	1.1.1.940.2	33.2795
1	64	64	66.11	58.78	53.59	gi|254540168; gi|254540166	78 kDa glucose-regulated protein precursor [Mus musculus]; 78 kDa glucose-regulated protein precursor [Mus musculus]			2	99	IINEPTAAAIAYGLDKR		missed K-R@16	0.000639521	1814.99	606.004	1814.99	606.004	3	19	1.1.1.933.2	31.7538
1	64	64	66.11	58.78	53.59	gi|254540168; gi|254540166	78 kDa glucose-regulated protein precursor [Mus musculus]; 78 kDa glucose-regulated protein precursor [Mus musculus]			2	99	ITPSYVAFTPEGER			-0.0573236	1565.72	783.865	1565.77	783.894	2	20	1.1.1.913.2	27.6784
1	64	64	66.11	58.78	53.59	gi|254540168; gi|254540166	78 kDa glucose-regulated protein precursor [Mus musculus]; 78 kDa glucose-regulated protein precursor [Mus musculus]			2	99	KSDIDEIVLVGGSTR		missed K-S@1	-0.0556019	1587.79	794.903	1587.85	794.931	2	21	1.1.1.915.7	28.3
1	64	64	66.11	58.78	53.59	gi|254540168; gi|254540166	78 kDa glucose-regulated protein precursor [Mus musculus]; 78 kDa glucose-regulated protein precursor [Mus musculus]			2	99	KSQIFSTASDNQPTVTIK		missed K-S@1	0.00220761	1964.02	655.682	1964.02	655.681	3	22	1.1.1.817.3	22.3573
1	64	64	66.11	58.78	53.59	gi|254540168; gi|254540166	78 kDa glucose-regulated protein precursor [Mus musculus]; 78 kDa glucose-regulated protein precursor [Mus musculus]			2	99	KTKPYIQVDIGGGQTK		missed K-T@1	0.027257	1731.98	578.334	1731.95	578.325	3	19	1.1.1.786.4	19.9515
1	64	64	66.11	58.78	53.59	gi|254540168; gi|254540166	78 kDa glucose-regulated protein precursor [Mus musculus]; 78 kDa glucose-regulated protein precursor [Mus musculus]			2	99	KVTHAVVTVPAYFNDAQR		missed K-V@1	0.000352623	2015.06	672.694	2015.06	672.694	3	15	1.1.1.905.2	26.9347
1	64	64	66.11	58.78	53.59	gi|254540168; gi|254540166	78 kDa glucose-regulated protein precursor [Mus musculus]; 78 kDa glucose-regulated protein precursor [Mus musculus]			2	99	LYGSGGPPPTGEEDTSEKDEL			0.0531477	2177.02	1089.52	2176.96	1089.49	2	28	1.1.1.786.2	19.8848
1	64	64	66.11	58.78	53.59	gi|254540168; gi|254540166	78 kDa glucose-regulated protein precursor [Mus musculus]; 78 kDa glucose-regulated protein precursor [Mus musculus]			2	99	MKETAEAYLGK	Oxidation(M)@1		0.0115153	1255.62	628.819	1255.61	628.813	2	16	1.1.1.745.4	14.5614
1	64	64	66.11	58.78	53.59	gi|254540168; gi|254540166	78 kDa glucose-regulated protein precursor [Mus musculus]; 78 kDa glucose-regulated protein precursor [Mus musculus]			2	99	NELESYAYSLK			0.00590392	1315.64	658.825	1315.63	658.822	2	16	1.1.1.915.2	28.1229
1	64	64	66.11	58.78	53.59	gi|254540168; gi|254540166	78 kDa glucose-regulated protein precursor [Mus musculus]; 78 kDa glucose-regulated protein precursor [Mus musculus]			2	99	NGRVEIIANDQGNR	Deamidated(N)@1	missed R-V@3	0.0224136	1555.79	519.605	1555.77	519.597	3	14	1.1.1.747.2	14.9111
1	64	64	66.11	58.78	53.59	gi|254540168; gi|254540166	78 kDa glucose-regulated protein precursor [Mus musculus]; 78 kDa glucose-regulated protein precursor [Mus musculus]			2	99	NQLTSNPENTVFDAK			-0.0198866	1676.78	839.398	1676.8	839.408	2	18	1.1.1.819.3	22.6013
1	64	64	66.11	58.78	53.59	gi|254540168; gi|254540166	78 kDa glucose-regulated protein precursor [Mus musculus]; 78 kDa glucose-regulated protein precursor [Mus musculus]			2	99	NQLTSNPENTVFDAKR		missed K-R@15	0.0383563	1832.94	611.987	1832.9	611.974	3	16	1.1.1.794.3	20.9634
1	64	64	66.11	58.78	53.59	gi|254540168; gi|254540166	78 kDa glucose-regulated protein precursor [Mus musculus]; 78 kDa glucose-regulated protein precursor [Mus musculus]			2	99	SDIDEIVLVGGSTR			-0.00759035	1459.74	730.879	1459.75	730.883	2	21	1.1.1.930.2	31.1378
1	64	64	66.11	58.78	53.59	gi|254540168; gi|254540166	78 kDa glucose-regulated protein precursor [Mus musculus]; 78 kDa glucose-regulated protein precursor [Mus musculus]			2	99	SQIFSTASDNQPTVTIK			0.0271272	1835.95	918.984	1835.93	918.971	2	23	1.1.1.872.2	24.6199
1	64	64	66.11	58.78	53.59	gi|254540168; gi|254540166	78 kDa glucose-regulated protein precursor [Mus musculus]; 78 kDa glucose-regulated protein precursor [Mus musculus]			2	99	TFAPEEISAMVLTK			-0.0480289	1535.74	768.879	1535.79	768.903	2	23	1.1.1.994.2	41.0829
1	64	64	66.11	58.78	53.59	gi|254540168; gi|254540166	78 kDa glucose-regulated protein precursor [Mus musculus]; 78 kDa glucose-regulated protein precursor [Mus musculus]			2	99	TKPYIQVDIGGGQTK			-0.0384032	1603.82	802.917	1603.86	802.936	2	20	1.1.1.813.2	22.0106
1	64	64	66.11	58.78	53.59	gi|254540168; gi|254540166	78 kDa glucose-regulated protein precursor [Mus musculus]; 78 kDa glucose-regulated protein precursor [Mus musculus]			2	99	TWNDPSVQQDIK			9.21975e-05	1429.68	715.849	1429.68	715.849	2	19	1.1.1.784.3	19.4639
1	64	64	66.11	58.78	53.59	gi|254540168; gi|254540166	78 kDa glucose-regulated protein precursor [Mus musculus]; 78 kDa glucose-regulated protein precursor [Mus musculus]			2	99	VEIIANDQGNR			0.0108787	1227.63	614.823	1227.62	614.818	2	17	1.1.1.744.2	14.2621
1	64	64	66.11	58.78	53.59	gi|254540168; gi|254540166	78 kDa glucose-regulated protein precursor [Mus musculus]; 78 kDa glucose-regulated protein precursor [Mus musculus]			2	99	VTHAVVTVPAYFNDAQR			0.00887281	1886.97	629.998	1886.96	629.995	3	19	1.1.1.918.4	28.7947
1	64	64	66.11	58.78	53.59	gi|254540168; gi|254540166	78 kDa glucose-regulated protein precursor [Mus musculus]; 78 kDa glucose-regulated protein precursor [Mus musculus]			2	99	VYEGERPLTK			0.00710656	1190.64	596.326	1190.63	596.322	2	14	1.1.1.714.2	11.3688
1	64	64	66.11	58.78	53.59	gi|254540168; gi|254540166	78 kDa glucose-regulated protein precursor [Mus musculus]; 78 kDa glucose-regulated protein precursor [Mus musculus]			1.39794	96	KKELEEIVQPIISK		missed K-K@1	0.00484442	1652.98	551.999	1652.97	551.998	3	13	1.1.1.916.5	28.4448
1	64	64	66.11	58.78	53.59	gi|254540168; gi|254540166	78 kDa glucose-regulated protein precursor [Mus musculus]; 78 kDa glucose-regulated protein precursor [Mus musculus]			1.30103	95	GINPDEAVAYGAAVQAGVLSGDQDTG		cleaved G-D@C-term	4.14429	2478.3	1240.16	2474.16	1238.09	2	15	1.1.1.1350.3	55.0308
1	64	64	66.11	58.78	53.59	gi|254540168; gi|254540166	78 kDa glucose-regulated protein precursor [Mus musculus]; 78 kDa glucose-regulated protein precursor [Mus musculus]			1.22185	94	VLEDSDLKK		missed K-K@8	0.017496	1045.58	523.799	1045.57	523.79	2	12	1.1.1.713.5	11.2476
1	64	64	66.11	58.78	53.59	gi|254540168; gi|254540166	78 kDa glucose-regulated protein precursor [Mus musculus]; 78 kDa glucose-regulated protein precursor [Mus musculus]			0.552842	72	VLEDSDLK			-0.0042585	917.466	459.74	917.471	459.743	2	11	1.1.1.742.2	13.8591
1	64	64	66.11	58.78	53.59	gi|254540168; gi|254540166	78 kDa glucose-regulated protein precursor [Mus musculus]; 78 kDa glucose-regulated protein precursor [Mus musculus]			0.508638	69	ITITNDQNR			0.0097781	1073.56	537.785	1073.55	537.781	2	11	1.1.1.713.2	11.1417
1	64	64	66.11	58.78	53.59	gi|254540168; gi|254540166	78 kDa glucose-regulated protein precursor [Mus musculus]; 78 kDa glucose-regulated protein precursor [Mus musculus]			0.431798	63	VMEHFIK	Oxidation(M)@2		0.00547611	918.469	460.242	918.463	460.239	2	11	1.1.1.748.2	15.0328
1	64	64	66.11	58.78	53.59	gi|254540168; gi|254540166	78 kDa glucose-regulated protein precursor [Mus musculus]; 78 kDa glucose-regulated protein precursor [Mus musculus]			0.327902	53	EFFNGKEPSR			0.0164693	1209.59	605.804	1209.58	605.796	2	11	1.1.1.765.2	16.5054
1	64	64	66.11	58.78	53.59	gi|254540168; gi|254540166	78 kDa glucose-regulated protein precursor [Mus musculus]; 78 kDa glucose-regulated protein precursor [Mus musculus]			0.167491	32	LTPEEIER			0.00963891	985.518	493.766	985.508	493.761	2	10	1.1.1.752.4	15.478
1	64	64	66.11	58.78	53.59	gi|254540168; gi|254540166	78 kDa glucose-regulated protein precursor [Mus musculus]; 78 kDa glucose-regulated protein precursor [Mus musculus]			0.0705811	15	GINPDEAVAYGAAVQAGVLSGDQDTGDLVLLDVCPLTLGIETVGGVMTK	Carbamidomethyl(D)@32; Carbamidomethyl(C)@34		-0.0199057	4955.46	826.917	4955.48	826.92	6	13	1.1.1.1347.2	54.8399
1	64	64	66.11	58.78	53.59	gi|254540168; gi|254540166	78 kDa glucose-regulated protein precursor [Mus musculus]; 78 kDa glucose-regulated protein precursor [Mus musculus]			0.0177288	4	ETAEAYLGK			0.0161524	980.498	491.256	980.482	491.248	2	9	1.1.1.749.2	15.1548
1	64	64	66.11	58.78	53.59	gi|254540168; gi|254540166	78 kDa glucose-regulated protein precursor [Mus musculus]; 78 kDa glucose-regulated protein precursor [Mus musculus]			0	99	AKFEELNMDLFR	Oxidation(M)@8	missed K-F@2	-0.0322592	1527.71	764.861	1527.74	764.877	2	16	1.1.1.934.3	31.9882
1	64	64	66.11	58.78	53.59	gi|254540168; gi|254540166	78 kDa glucose-regulated protein precursor [Mus musculus]; 78 kDa glucose-regulated protein precursor [Mus musculus]			0	99	AKFEELNMDLFR		missed K-F@2	-0.0274811	1511.72	756.866	1511.74	756.879	2	18	1.1.1.972.2	38.3656
1	64	64	66.11	58.78	53.59	gi|254540168; gi|254540166	78 kDa glucose-regulated protein precursor [Mus musculus]; 78 kDa glucose-regulated protein precursor [Mus musculus]			0	99	DAGTIAGLNVMR	Oxidation(M)@11		0.00314357	1232.62	617.318	1232.62	617.316	2	17	1.1.1.790.2	20.4391
1	64	64	66.11	58.78	53.59	gi|254540168; gi|254540166	78 kDa glucose-regulated protein precursor [Mus musculus]; 78 kDa glucose-regulated protein precursor [Mus musculus]			0	99	DAGTIAGLNVMR	Oxidation(M)@11		-0.00222774	1232.62	617.315	1232.62	617.316	2	17	1.1.1.792.3	20.7897
1	64	64	66.11	58.78	53.59	gi|254540168; gi|254540166	78 kDa glucose-regulated protein precursor [Mus musculus]; 78 kDa glucose-regulated protein precursor [Mus musculus]			0	99	DAGTIAGLNVMR			0.000841327	1216.62	609.319	1216.62	609.319	2	16	1.1.1.915.4	28.1937
1	64	64	66.11	58.78	53.59	gi|254540168; gi|254540166	78 kDa glucose-regulated protein precursor [Mus musculus]; 78 kDa glucose-regulated protein precursor [Mus musculus]			0	7	DAGTIAGLNVMR	Oxidation(M)@11		0.0287794	1232.65	617.331	1232.62	617.316	2	9	1.1.1.795.3	21.05
1	64	64	66.11	58.78	53.59	gi|254540168; gi|254540166	78 kDa glucose-regulated protein precursor [Mus musculus]; 78 kDa glucose-regulated protein precursor [Mus musculus]			0	0	DAGTIAGLNVMR	Dethiomethyl(M)@11		0.00609159	1168.63	585.32	1168.62	585.317	2	8	1.1.1.774.2	17.8377
1	64	64	66.11	58.78	53.59	gi|254540168; gi|254540166	78 kDa glucose-regulated protein precursor [Mus musculus]; 78 kDa glucose-regulated protein precursor [Mus musculus]			0	99	DNHLLGTFDLTGIPPAPR			0.0332282	1933.04	645.354	1933.01	645.343	3	16	1.1.1.966.2	37.8077
1	64	64	66.11	58.78	53.59	gi|254540168; gi|254540166	78 kDa glucose-regulated protein precursor [Mus musculus]; 78 kDa glucose-regulated protein precursor [Mus musculus]			0	99	DNHLLGTFDLTGIPPAPR			0.0048457	1933.01	645.344	1933.01	645.343	3	19	1.1.1.973.2	38.5804
1	64	64	66.11	58.78	53.59	gi|254540168; gi|254540166	78 kDa glucose-regulated protein precursor [Mus musculus]; 78 kDa glucose-regulated protein precursor [Mus musculus]			0	99	DNHLLGTFDLTGIPPAPR			-8.87447	1924.13	642.384	1933.01	645.343	3	18	1.1.1.973.5	38.6757
1	64	64	66.11	58.78	53.59	gi|254540168; gi|254540166	78 kDa glucose-regulated protein precursor [Mus musculus]; 78 kDa glucose-regulated protein precursor [Mus musculus]			0	99	DNHLLGTFDLTGIPPAPR			0.00557815	1933.01	645.344	1933.01	645.343	3	19	1.1.1.975.3	39.0455
1	64	64	66.11	58.78	53.59	gi|254540168; gi|254540166	78 kDa glucose-regulated protein precursor [Mus musculus]; 78 kDa glucose-regulated protein precursor [Mus musculus]			0	99	DNHLLGTFDLTGIPPAPR			0.0149169	1933.02	645.347	1933.01	645.343	3	18	1.1.1.977.2	39.4666
1	64	64	66.11	58.78	53.59	gi|254540168; gi|254540166	78 kDa glucose-regulated protein precursor [Mus musculus]; 78 kDa glucose-regulated protein precursor [Mus musculus]			0	99	DNHLLGTFDLTGIPPAPR			0.0271855	1933.03	645.352	1933.01	645.343	3	18	1.1.1.979.3	39.8881
1	64	64	66.11	58.78	53.59	gi|254540168; gi|254540166	78 kDa glucose-regulated protein precursor [Mus musculus]; 78 kDa glucose-regulated protein precursor [Mus musculus]			0	99	DNHLLGTFDLTGIPPAPR			0.028101	1933.03	645.352	1933.01	645.343	3	14	1.1.1.982.3	40.2546
1	64	64	66.11	58.78	53.59	gi|254540168; gi|254540166	78 kDa glucose-regulated protein precursor [Mus musculus]; 78 kDa glucose-regulated protein precursor [Mus musculus]			0	96	DNHLLGTFDLTGIPPAPR	Carbamidomethyl@N-term		0.00560335	1990.03	664.352	1990.03	664.35	3	14	1.1.1.971.5	38.2424
1	64	64	66.11	58.78	53.59	gi|254540168; gi|254540166	78 kDa glucose-regulated protein precursor [Mus musculus]; 78 kDa glucose-regulated protein precursor [Mus musculus]			0	84	DNHLLGTFDLTGIPPAPR	Carbamidomethyl@N-term		0.0652981	1990.09	664.371	1990.03	664.35	3	13	1.1.1.965.3	37.7563
1	64	64	66.11	58.78	53.59	gi|254540168; gi|254540166	78 kDa glucose-regulated protein precursor [Mus musculus]; 78 kDa glucose-regulated protein precursor [Mus musculus]			0	99	EEEDKKEDVGTVVGIDLGTTYSCVGVFK	Carbamidomethyl(C)@23	cleaved A-E@N-term; missed K-K@5	0.0743017	3073.55	1025.53	3073.48	1025.5	3	23	1.1.1.961.2	37.4444
1	64	64	66.11	58.78	53.59	gi|254540168; gi|254540166	78 kDa glucose-regulated protein precursor [Mus musculus]; 78 kDa glucose-regulated protein precursor [Mus musculus]			0	99	EEEDKKEDVGTVVGIDLGTTYSCVGVFK	Carbamidomethyl(C)@23	cleaved A-E@N-term; missed K-K@5	0.069907	3073.55	1025.52	3073.48	1025.5	3	15	1.1.1.965.2	37.7208
1	64	64	66.11	58.78	53.59	gi|254540168; gi|254540166	78 kDa glucose-regulated protein precursor [Mus musculus]; 78 kDa glucose-regulated protein precursor [Mus musculus]			0	29	EFFNGKEPSR	Deamidated(N)@4		0.00893287	1210.57	606.293	1210.56	606.288	2	11	1.1.1.768.2	16.8344
1	64	64	66.11	58.78	53.59	gi|254540168; gi|254540166	78 kDa glucose-regulated protein precursor [Mus musculus]; 78 kDa glucose-regulated protein precursor [Mus musculus]			0	2	EFFNGKEPSR			0.016103	1209.59	605.804	1209.58	605.796	2	9	1.1.1.762.2	16.247
1	64	64	66.11	58.78	53.59	gi|254540168; gi|254540166	78 kDa glucose-regulated protein precursor [Mus musculus]; 78 kDa glucose-regulated protein precursor [Mus musculus]			0	1	EFFNGKEPSR	Deamidated(N)@4		0.00990947	1210.57	606.293	1210.56	606.288	2	9	1.1.1.770.3	17.2957
1	64	64	66.11	58.78	53.59	gi|254540168; gi|254540166	78 kDa glucose-regulated protein precursor [Mus musculus]; 78 kDa glucose-regulated protein precursor [Mus musculus]			0	0	EFFNGKEPSR			-0.0478447	1209.53	404.184	1209.58	404.2	3	7	1.1.1.768.4	16.8925
1	64	64	66.11	58.78	53.59	gi|254540168; gi|254540166	78 kDa glucose-regulated protein precursor [Mus musculus]; 78 kDa glucose-regulated protein precursor [Mus musculus]			0	99	ELEEIVQPIISK			0.00324864	1396.78	699.4	1396.78	699.398	2	17	1.1.1.933.6	31.8658
1	64	64	66.11	58.78	53.59	gi|254540168; gi|254540166	78 kDa glucose-regulated protein precursor [Mus musculus]; 78 kDa glucose-regulated protein precursor [Mus musculus]			0	0	ETAEAYLGK			0.0111473	980.493	491.254	980.482	491.248	2	6	1.1.1.752.3	15.4452
1	64	64	66.11	58.78	53.59	gi|254540168; gi|254540166	78 kDa glucose-regulated protein precursor [Mus musculus]; 78 kDa glucose-regulated protein precursor [Mus musculus]			0	98	FEELNMDLFR	Oxidation(M)@6		0.00732209	1328.61	665.314	1328.61	665.311	2	13	1.1.1.940.7	33.4563
1	64	64	66.11	58.78	53.59	gi|254540168; gi|254540166	78 kDa glucose-regulated protein precursor [Mus musculus]; 78 kDa glucose-regulated protein precursor [Mus musculus]			0	5	GINPDEAVAYGAAVQAGVLSGDQDTGDLVLLDVCPLTLGIETVGGVMTK	Deamidated(Q)@23; Carbamidomethyl(D)@32; Carbamidomethyl(C)@34		0.100331	4956.56	1240.15	4956.46	1240.12	4	13	1.1.1.1348.2	54.9271
1	64	64	66.11	58.78	53.59	gi|254540168; gi|254540166	78 kDa glucose-regulated protein precursor [Mus musculus]; 78 kDa glucose-regulated protein precursor [Mus musculus]			0	4	GINPDEAVAYGAAVQAGVLSGDQDTGDLVLLDVCPLTLGIETVGGVMTK	Deamidated(Q)@23; Carbamidomethyl(D)@32; Carbamidomethyl(C)@34		0.216058	4956.68	1240.18	4956.46	1240.12	4	13	1.1.1.1355.2	55.2899
1	64	64	66.11	58.78	53.59	gi|254540168; gi|254540166	78 kDa glucose-regulated protein precursor [Mus musculus]; 78 kDa glucose-regulated protein precursor [Mus musculus]			0	0	GINPDEAVAYGAAVQAGVLSGDQDTGDLVLLDVCPLTLGIETVGGVMTK	Deamidated(Q)@15; Carbamidomethyl(D)@32; Carbamidomethyl(C)@34		0.138907	4956.6	1240.16	4956.46	1240.12	4	11	1.1.1.1350.2	54.9954
1	64	64	66.11	58.78	53.59	gi|254540168; gi|254540166	78 kDa glucose-regulated protein precursor [Mus musculus]; 78 kDa glucose-regulated protein precursor [Mus musculus]			0	0	GINPDEAVAYGAAVQAGVLSGDQDTGDLVLLDVCPLTLGIETVGGVMTK	Deamidated(Q)@15; Carbamidomethyl(C)@34; Oxidation(M)@47		0.126718	4915.56	1229.9	4915.44	1229.87	4	10	1.1.1.1359.7	55.8865
1	64	64	66.11	58.78	53.59	gi|254540168; gi|254540166	78 kDa glucose-regulated protein precursor [Mus musculus]; 78 kDa glucose-regulated protein precursor [Mus musculus]			0	99	IEIESFFEGEDFSETLTR	Carbamidomethyl(E)@10		0.0306528	2205.04	1103.53	2205.01	1103.51	2	21	1.1.1.1059.3	45.4234
1	64	64	66.11	58.78	53.59	gi|254540168; gi|254540166	78 kDa glucose-regulated protein precursor [Mus musculus]; 78 kDa glucose-regulated protein precursor [Mus musculus]			0	99	IEIESFFEGEDFSETLTR			0.0381352	2148.03	1075.02	2147.99	1075	2	25	1.1.1.1063.2	45.8482
1	64	64	66.11	58.78	53.59	gi|254540168; gi|254540166	78 kDa glucose-regulated protein precursor [Mus musculus]; 78 kDa glucose-regulated protein precursor [Mus musculus]			0	99	IEIESFFEGEDFSETLTR			0.055714	2148.05	1075.03	2147.99	1075	2	24	1.1.1.1065.2	46.1291
1	64	64	66.11	58.78	53.59	gi|254540168; gi|254540166	78 kDa glucose-regulated protein precursor [Mus musculus]; 78 kDa glucose-regulated protein precursor [Mus musculus]			0	99	IEIESFFEGEDFSETLTR	Carbamidomethyl(E)@10		0.0567768	2205.07	1103.54	2205.01	1103.51	2	17	1.1.1.1057.7	45.22
1	64	64	66.11	58.78	53.59	gi|254540168; gi|254540166	78 kDa glucose-regulated protein precursor [Mus musculus]; 78 kDa glucose-regulated protein precursor [Mus musculus]			0	99	IEIESFFEGEDFSETLTR	Carbamidomethyl@N-term		0.0792387	2205.09	1103.55	2205.01	1103.51	2	18	1.1.1.1062.4	45.7756
1	64	64	66.11	58.78	53.59	gi|254540168; gi|254540166	78 kDa glucose-regulated protein precursor [Mus musculus]; 78 kDa glucose-regulated protein precursor [Mus musculus]			0	99	IEIESFFEGEDFSETLTR			0.0767109	2148.07	1075.04	2147.99	1075	2	18	1.1.1.1069.4	46.5661
1	64	64	66.11	58.78	53.59	gi|254540168; gi|254540166	78 kDa glucose-regulated protein precursor [Mus musculus]; 78 kDa glucose-regulated protein precursor [Mus musculus]			0	0	IEIESFFEGEDFSETLTR	Carbamidomethyl@N-term		0.0191777	2205.03	1103.52	2205.01	1103.51	2	8	1.1.1.1064.5	46.0773
1	64	64	66.11	58.78	53.59	gi|254540168; gi|254540166	78 kDa glucose-regulated protein precursor [Mus musculus]; 78 kDa glucose-regulated protein precursor [Mus musculus]			0	0	IEIESFFEGEDFSETLTR			0.0154292	2148.01	1075.01	2147.99	1075	2	5	1.1.1.1071.5	46.9931
1	64	64	66.11	58.78	53.59	gi|254540168; gi|254540166	78 kDa glucose-regulated protein precursor [Mus musculus]; 78 kDa glucose-regulated protein precursor [Mus musculus]			0	0	IEIESFFEGEDFSETLTR			0.0989286	2148.09	1075.05	2147.99	1075	2	6	1.1.1.1358.6	55.6596
1	64	64	66.11	58.78	53.59	gi|254540168; gi|254540166	78 kDa glucose-regulated protein precursor [Mus musculus]; 78 kDa glucose-regulated protein precursor [Mus musculus]			0	99	IEWLESHQDADIEDFK			0.0308554	1973.93	658.984	1973.9	658.974	3	17	1.1.1.939.3	33.0862
1	64	64	66.11	58.78	53.59	gi|254540168; gi|254540166	78 kDa glucose-regulated protein precursor [Mus musculus]; 78 kDa glucose-regulated protein precursor [Mus musculus]			0	88	IEWLESHQDADIEDFK	Carbamidomethyl@N-term		0.0248378	2030.95	677.99	2030.92	677.981	3	13	1.1.1.936.5	32.5081
1	64	64	66.11	58.78	53.59	gi|254540168; gi|254540166	78 kDa glucose-regulated protein precursor [Mus musculus]; 78 kDa glucose-regulated protein precursor [Mus musculus]			0	3	IEWLESHQDADIEDFK	Cation:K(D)@11		0.037764	2011.89	1006.95	2011.86	1006.94	2	11	1.1.1.938.3	32.8935
1	64	64	66.11	58.78	53.59	gi|254540168; gi|254540166	78 kDa glucose-regulated protein precursor [Mus musculus]; 78 kDa glucose-regulated protein precursor [Mus musculus]			0	99	IINEPTAAAIAYGLDK			-0.0264131	1658.86	830.438	1658.89	830.451	2	18	1.1.1.942.4	33.8065
1	64	64	66.11	58.78	53.59	gi|254540168; gi|254540166	78 kDa glucose-regulated protein precursor [Mus musculus]; 78 kDa glucose-regulated protein precursor [Mus musculus]			0	53	IINEPTAAAIAYGLDK	Carbamyl@N-term		-0.00732604	1701.89	851.951	1701.89	851.954	2	19	1.1.1.936.3	32.4371
1	64	64	66.11	58.78	53.59	gi|254540168; gi|254540166	78 kDa glucose-regulated protein precursor [Mus musculus]; 78 kDa glucose-regulated protein precursor [Mus musculus]			0	18	IINEPTAAAIAYGLDK	Carbamidomethyl@N-term		0.0035815	1715.91	858.964	1715.91	858.962	2	11	1.1.1.940.5	33.3856
1	64	64	66.11	58.78	53.59	gi|254540168; gi|254540166	78 kDa glucose-regulated protein precursor [Mus musculus]; 78 kDa glucose-regulated protein precursor [Mus musculus]			0	99	IINEPTAAAIAYGLDKR	Carbamidomethyl@N-term	missed K-R@16	0.010919	1872.02	625.014	1872.01	625.011	3	18	1.1.1.932.4	31.619
1	64	64	66.11	58.78	53.59	gi|254540168; gi|254540166	78 kDa glucose-regulated protein precursor [Mus musculus]; 78 kDa glucose-regulated protein precursor [Mus musculus]			0	99	IINEPTAAAIAYGLDKR		missed K-R@16	0.00338621	1814.99	606.005	1814.99	606.004	3	18	1.1.1.935.3	32.2091
1	64	64	66.11	58.78	53.59	gi|254540168; gi|254540166	78 kDa glucose-regulated protein precursor [Mus musculus]; 78 kDa glucose-regulated protein precursor [Mus musculus]			0	17	IINEPTAAAIAYGLDKR	Carbamidomethyl(K)@16	missed K-R@16	-0.000800181	1872.01	625.01	1872.01	625.011	3	12	1.1.1.934.7	32.1299
1	64	64	66.11	58.78	53.59	gi|254540168; gi|254540166	78 kDa glucose-regulated protein precursor [Mus musculus]; 78 kDa glucose-regulated protein precursor [Mus musculus]			0	69	ITITNDQNR	Carbamidomethyl@N-term		0.0319599	1130.6	566.307	1130.57	566.291	2	12	1.1.1.711.4	10.8632
1	64	64	66.11	58.78	53.59	gi|254540168; gi|254540166	78 kDa glucose-regulated protein precursor [Mus musculus]; 78 kDa glucose-regulated protein precursor [Mus musculus]			0	19	ITITNDQNR			0.0106326	1073.56	537.786	1073.55	537.781	2	10	1.1.1.710.2	10.7416
1	64	64	66.11	58.78	53.59	gi|254540168; gi|254540166	78 kDa glucose-regulated protein precursor [Mus musculus]; 78 kDa glucose-regulated protein precursor [Mus musculus]			0	99	ITPSYVAFTPEGER			-0.0648922	1565.71	783.861	1565.77	783.894	2	17	1.1.1.911.2	27.385
1	64	64	66.11	58.78	53.59	gi|254540168; gi|254540166	78 kDa glucose-regulated protein precursor [Mus musculus]; 78 kDa glucose-regulated protein precursor [Mus musculus]			0	99	ITPSYVAFTPEGER	Carbamidomethyl@N-term		-0.0439311	1622.75	812.382	1622.79	812.404	2	15	1.1.1.913.3	27.7145
1	64	64	66.11	58.78	53.59	gi|254540168; gi|254540166	78 kDa glucose-regulated protein precursor [Mus musculus]; 78 kDa glucose-regulated protein precursor [Mus musculus]			0	99	ITPSYVAFTPEGER			-0.0376695	1565.74	783.875	1565.77	783.894	2	17	1.1.1.915.3	28.1582
1	64	64	66.11	58.78	53.59	gi|254540168; gi|254540166	78 kDa glucose-regulated protein precursor [Mus musculus]; 78 kDa glucose-regulated protein precursor [Mus musculus]			0	31	ITPSYVAFTPEGER	Carbamidomethyl(E)@13		-0.0342872	1622.76	812.387	1622.79	812.404	2	12	1.1.1.908.3	27.16
1	64	64	66.11	58.78	53.59	gi|254540168; gi|254540166	78 kDa glucose-regulated protein precursor [Mus musculus]; 78 kDa glucose-regulated protein precursor [Mus musculus]			0	31	ITPSYVAFTPEGER	Carbamidomethyl(E)@13		-0.0283055	1622.77	812.39	1622.79	812.404	2	12	1.1.1.911.4	27.4559
1	64	64	66.11	58.78	53.59	gi|254540168; gi|254540166	78 kDa glucose-regulated protein precursor [Mus musculus]; 78 kDa glucose-regulated protein precursor [Mus musculus]			0	99	KSDIDEIVLVGGSTR		missed K-S@1	-0.0479111	1587.8	794.907	1587.85	794.931	2	21	1.1.1.917.3	28.558
1	64	64	66.11	58.78	53.59	gi|254540168; gi|254540166	78 kDa glucose-regulated protein precursor [Mus musculus]; 78 kDa glucose-regulated protein precursor [Mus musculus]			0	38	KSDIDEIVLVGGSTR	Carbamidomethyl@N-term	missed K-S@1	-0.0412328	1644.83	823.421	1644.87	823.441	2	12	1.1.1.915.6	28.2648
1	64	64	66.11	58.78	53.59	gi|254540168; gi|254540166	78 kDa glucose-regulated protein precursor [Mus musculus]; 78 kDa glucose-regulated protein precursor [Mus musculus]			0	0	KSDIDEIVLVGGSTR		missed K-S@1	-0.0170261	1587.83	794.922	1587.85	794.931	2	5	1.1.1.919.7	29.1223
1	64	64	66.11	58.78	53.59	gi|254540168; gi|254540166	78 kDa glucose-regulated protein precursor [Mus musculus]; 78 kDa glucose-regulated protein precursor [Mus musculus]			0	26	KSQIFSTASDNQPTVTIK		missed K-S@1	0.0164904	1964.04	655.687	1964.02	655.681	3	11	1.1.1.820.6	22.9007
1	64	64	66.11	58.78	53.59	gi|254540168; gi|254540166	78 kDa glucose-regulated protein precursor [Mus musculus]; 78 kDa glucose-regulated protein precursor [Mus musculus]			0	99	KVTHAVVTVPAYFNDAQR		missed K-V@1	0.0259884	2015.08	672.702	2015.06	672.694	3	14	1.1.1.900.2	26.6783
1	64	64	66.11	58.78	53.59	gi|254540168; gi|254540166	78 kDa glucose-regulated protein precursor [Mus musculus]; 78 kDa glucose-regulated protein precursor [Mus musculus]			0	4	KVTHAVVTVPAYFNDAQR	Carbamidomethyl@N-term	missed K-V@1	-0.018849	2072.06	691.694	2072.08	691.701	3	11	1.1.1.901.2	26.7296
1	64	64	66.11	58.78	53.59	gi|254540168; gi|254540166	78 kDa glucose-regulated protein precursor [Mus musculus]; 78 kDa glucose-regulated protein precursor [Mus musculus]			0	0	LIGRTWNDPSVQQDIKFLPFKVVEKK		missed R-T@4; missed K-F@16; missed K-V@21; missed K-K@25	-0.0376086	3084.68	617.942	3084.71	617.95	5	7	1.1.1.770.6	17.4018
1	64	64	66.11	58.78	53.59	gi|254540168; gi|254540166	78 kDa glucose-regulated protein precursor [Mus musculus]; 78 kDa glucose-regulated protein precursor [Mus musculus]			0	8	LTPEEIER			0.00640392	985.514	493.764	985.508	493.761	2	9	1.1.1.758.2	16.0085
1	64	64	66.11	58.78	53.59	gi|254540168; gi|254540166	78 kDa glucose-regulated protein precursor [Mus musculus]; 78 kDa glucose-regulated protein precursor [Mus musculus]			0	5	LTPEEIER			0.0079909	985.516	493.765	985.508	493.761	2	8	1.1.1.754.2	15.6987
1	64	64	66.11	58.78	53.59	gi|254540168; gi|254540166	78 kDa glucose-regulated protein precursor [Mus musculus]; 78 kDa glucose-regulated protein precursor [Mus musculus]			0	0	LTPEEIER			0.00884543	985.517	493.766	985.508	493.761	2	6	1.1.1.763.2	16.3339
1	64	64	66.11	58.78	53.59	gi|254540168; gi|254540166	78 kDa glucose-regulated protein precursor [Mus musculus]; 78 kDa glucose-regulated protein precursor [Mus musculus]			0	99	LYGSGGPPPTGEEDTSEKDEL			0.0548567	2177.02	1089.52	2176.96	1089.49	2	31	1.1.1.788.2	20.2663
1	64	64	66.11	58.78	53.59	gi|254540168; gi|254540166	78 kDa glucose-regulated protein precursor [Mus musculus]; 78 kDa glucose-regulated protein precursor [Mus musculus]			0	99	LYGSGGPPPTGEEDTSEKDEL			0.0687733	2177.03	1089.52	2176.96	1089.49	2	23	1.1.1.791.2	20.6678
1	64	64	66.11	58.78	53.59	gi|254540168; gi|254540166	78 kDa glucose-regulated protein precursor [Mus musculus]; 78 kDa glucose-regulated protein precursor [Mus musculus]			0	99	LYGSGGPPPTGEEDTSEKDEL			0.04387	2177.01	1089.51	2176.96	1089.49	2	17	1.1.1.794.2	20.9279
1	64	64	66.11	58.78	53.59	gi|254540168; gi|254540166	78 kDa glucose-regulated protein precursor [Mus musculus]; 78 kDa glucose-regulated protein precursor [Mus musculus]			0	73	LYGSGGPPPTGEEDTSEKDEL			0.0287326	2176.99	1089.5	2176.96	1089.49	2	12	1.1.1.797.3	21.2233
1	64	64	66.11	58.78	53.59	gi|254540168; gi|254540166	78 kDa glucose-regulated protein precursor [Mus musculus]; 78 kDa glucose-regulated protein precursor [Mus musculus]			0	0	MKETAEAYLGK	Oxidation(M)@1; Dehydrated(E)@3		-0.00646746	1237.59	619.805	1237.6	619.808	2	10	1.1.1.757.2	15.9578
1	64	64	66.11	58.78	53.59	gi|254540168; gi|254540166	78 kDa glucose-regulated protein precursor [Mus musculus]; 78 kDa glucose-regulated protein precursor [Mus musculus]			0	98	NELESYAYSLK			-0.00605944	1315.62	658.819	1315.63	658.822	2	13	1.1.1.913.4	27.7499
1	64	64	66.11	58.78	53.59	gi|254540168; gi|254540166	78 kDa glucose-regulated protein precursor [Mus musculus]; 78 kDa glucose-regulated protein precursor [Mus musculus]			0	70	NELESYAYSLK	Carbamidomethyl@N-term		0.00769921	1372.66	687.337	1372.65	687.333	2	12	1.1.1.912.4	27.6138
1	64	64	66.11	58.78	53.59	gi|254540168; gi|254540166	78 kDa glucose-regulated protein precursor [Mus musculus]; 78 kDa glucose-regulated protein precursor [Mus musculus]			0	99	NQLTSNPENTVFDAK	Carbamidomethyl@N-term		-0.0096681	1733.81	867.913	1733.82	867.918	2	15	1.1.1.819.6	22.7073
1	64	64	66.11	58.78	53.59	gi|254540168; gi|254540166	78 kDa glucose-regulated protein precursor [Mus musculus]; 78 kDa glucose-regulated protein precursor [Mus musculus]			0	99	NQLTSNPENTVFDAK			-0.0130504	1676.79	839.401	1676.8	839.408	2	22	1.1.1.821.2	22.9699
1	64	64	66.11	58.78	53.59	gi|254540168; gi|254540166	78 kDa glucose-regulated protein precursor [Mus musculus]; 78 kDa glucose-regulated protein precursor [Mus musculus]			0	99	NQLTSNPENTVFDAK	Carbamidomethyl@N-term		0.0123054	1733.83	867.924	1733.82	867.918	2	15	1.1.1.821.3	23.0053
1	64	64	66.11	58.78	53.59	gi|254540168; gi|254540166	78 kDa glucose-regulated protein precursor [Mus musculus]; 78 kDa glucose-regulated protein precursor [Mus musculus]			0	99	NQLTSNPENTVFDAK			-0.00767905	1676.79	839.404	1676.8	839.408	2	20	1.1.1.823.2	23.2848
1	64	64	66.11	58.78	53.59	gi|254540168; gi|254540166	78 kDa glucose-regulated protein precursor [Mus musculus]; 78 kDa glucose-regulated protein precursor [Mus musculus]			0	54	NQLTSNPENTVFDAK			-0.0161022	1676.78	839.399	1676.8	839.408	2	11	1.1.1.835.2	23.5434
1	64	64	66.11	58.78	53.59	gi|254540168; gi|254540166	78 kDa glucose-regulated protein precursor [Mus musculus]; 78 kDa glucose-regulated protein precursor [Mus musculus]			0	5	NQLTSNPENTVFDAK	Cation:K(E)@8		-0.00282596	1714.75	858.384	1714.76	858.385	2	11	1.1.1.820.3	22.7943
1	64	64	66.11	58.78	53.59	gi|254540168; gi|254540166	78 kDa glucose-regulated protein precursor [Mus musculus]; 78 kDa glucose-regulated protein precursor [Mus musculus]			0	4	NQLTSNPENTVFDAK	Carbamidomethyl(E)@8		-0.00454094	1733.82	867.916	1733.82	867.918	2	11	1.1.1.813.3	22.0459
1	64	64	66.11	58.78	53.59	gi|254540168; gi|254540166	78 kDa glucose-regulated protein precursor [Mus musculus]; 78 kDa glucose-regulated protein precursor [Mus musculus]			0	97	NQLTSNPENTVFDAKR		missed K-R@15	0.0302993	1832.93	611.985	1832.9	611.974	3	13	1.1.1.797.2	21.1879
1	64	64	66.11	58.78	53.59	gi|254540168; gi|254540166	78 kDa glucose-regulated protein precursor [Mus musculus]; 78 kDa glucose-regulated protein precursor [Mus musculus]			0	0	QATKDAGTIAGLNVMRIINEPTAAAIAYGLDK		missed R-I@16	3.96769	3289.71	823.434	3285.74	822.442	4	15	1.1.1.938.2	32.8582
1	64	64	66.11	58.78	53.59	gi|254540168; gi|254540166	78 kDa glucose-regulated protein precursor [Mus musculus]; 78 kDa glucose-regulated protein precursor [Mus musculus]			0	99	SDIDEIVLVGGSTR			0.998675	1460.75	731.383	1459.75	730.883	2	20	1.1.1.930.3	31.1691
1	64	64	66.11	58.78	53.59	gi|254540168; gi|254540166	78 kDa glucose-regulated protein precursor [Mus musculus]; 78 kDa glucose-regulated protein precursor [Mus musculus]			0	99	SDIDEIVLVGGSTR			-0.00722412	1459.74	730.88	1459.75	730.883	2	21	1.1.1.932.3	31.5837
1	64	64	66.11	58.78	53.59	gi|254540168; gi|254540166	78 kDa glucose-regulated protein precursor [Mus musculus]; 78 kDa glucose-regulated protein precursor [Mus musculus]			0	99	SQIFSTASDNQPTVTIK			0.028348	1835.95	918.985	1835.93	918.971	2	24	1.1.1.875.3	25.1109
1	64	64	66.11	58.78	53.59	gi|254540168; gi|254540166	78 kDa glucose-regulated protein precursor [Mus musculus]; 78 kDa glucose-regulated protein precursor [Mus musculus]			0	99	SQIFSTASDNQPTVTIK	Carbamidomethyl@N-term		0.04113	1892.99	947.502	1892.95	947.481	2	18	1.1.1.874.4	24.9356
1	64	64	66.11	58.78	53.59	gi|254540168; gi|254540166	78 kDa glucose-regulated protein precursor [Mus musculus]; 78 kDa glucose-regulated protein precursor [Mus musculus]			0	99	SQIFSTASDNQPTVTIK			0.0475138	1835.97	918.994	1835.93	918.971	2	18	1.1.1.877.3	25.4614
1	64	64	66.11	58.78	53.59	gi|254540168; gi|254540166	78 kDa glucose-regulated protein precursor [Mus musculus]; 78 kDa glucose-regulated protein precursor [Mus musculus]			0	0	SQIFSTASDNQPTVTIK	Cation:K(D)@9		0.0377178	1873.92	937.967	1873.88	937.948	2	9	1.1.1.873.3	24.7779
1	64	64	66.11	58.78	53.59	gi|254540168; gi|254540166	78 kDa glucose-regulated protein precursor [Mus musculus]; 78 kDa glucose-regulated protein precursor [Mus musculus]			0	99	TFAPEEISAMVLTK	Oxidation(M)@10		-0.0416982	1551.74	776.879	1551.79	776.9	2	22	1.1.1.942.3	33.7711
1	64	64	66.11	58.78	53.59	gi|254540168; gi|254540166	78 kDa glucose-regulated protein precursor [Mus musculus]; 78 kDa glucose-regulated protein precursor [Mus musculus]			0	99	TFAPEEISAMVLTK			-0.0450991	1535.75	768.88	1535.79	768.903	2	18	1.1.1.991.4	40.8611
1	64	64	66.11	58.78	53.59	gi|254540168; gi|254540166	78 kDa glucose-regulated protein precursor [Mus musculus]; 78 kDa glucose-regulated protein precursor [Mus musculus]			0	50	TFAPEEISAMVLTK			-0.0339902	1535.76	768.886	1535.79	768.903	2	11	1.1.1.997.3	41.5335
1	64	64	66.11	58.78	53.59	gi|254540168; gi|254540166	78 kDa glucose-regulated protein precursor [Mus musculus]; 78 kDa glucose-regulated protein precursor [Mus musculus]			0	16	TFAPEEISAMVLTK	Oxidation(M)@10		-0.0382801	1551.75	776.881	1551.79	776.9	2	10	1.1.1.946.5	34.634
1	64	64	66.11	58.78	53.59	gi|254540168; gi|254540166	78 kDa glucose-regulated protein precursor [Mus musculus]; 78 kDa glucose-regulated protein precursor [Mus musculus]			0	2	TFAPEEISAMVLTK	Oxidation(M)@10		-0.0437734	1551.74	776.878	1551.79	776.9	2	9	1.1.1.944.2	34.1385
1	64	64	66.11	58.78	53.59	gi|254540168; gi|254540166	78 kDa glucose-regulated protein precursor [Mus musculus]; 78 kDa glucose-regulated protein precursor [Mus musculus]			0	0	TFAPEEISAMVLTK	Carbamidomethyl@N-term		-0.0606385	1592.75	797.383	1592.81	797.413	2	8	1.1.1.984.3	40.4638
1	64	64	66.11	58.78	53.59	gi|254540168; gi|254540166	78 kDa glucose-regulated protein precursor [Mus musculus]; 78 kDa glucose-regulated protein precursor [Mus musculus]			0	99	TKPYIQVDIGGGQTK			-0.0286372	1603.83	802.921	1603.86	802.936	2	17	1.1.1.816.2	22.2705
1	64	64	66.11	58.78	53.59	gi|254540168; gi|254540166	78 kDa glucose-regulated protein precursor [Mus musculus]; 78 kDa glucose-regulated protein precursor [Mus musculus]			0	11	TKPYIQVDIGGGQTK			-0.0380369	1603.82	802.917	1603.86	802.936	2	10	1.1.1.809.2	21.6628
1	64	64	66.11	58.78	53.59	gi|254540168; gi|254540166	78 kDa glucose-regulated protein precursor [Mus musculus]; 78 kDa glucose-regulated protein precursor [Mus musculus]			0	6	TKPYIQVDIGGGQTK	Carbamidomethyl(K)@2		0.00184578	1660.88	831.447	1660.88	831.446	2	11	1.1.1.811.3	21.8009
1	64	64	66.11	58.78	53.59	gi|254540168; gi|254540166	78 kDa glucose-regulated protein precursor [Mus musculus]; 78 kDa glucose-regulated protein precursor [Mus musculus]			0	0	TKPYIQVDIGGGQTK	Carbamidomethyl@N-term		-0.0363637	1660.84	831.428	1660.88	831.446	2	8	1.1.1.814.4	22.1678
1	64	64	66.11	58.78	53.59	gi|254540168; gi|254540166	78 kDa glucose-regulated protein precursor [Mus musculus]; 78 kDa glucose-regulated protein precursor [Mus musculus]			0	0	TLGIETVGGVMTK	Oxidation(M)@11	cleaved L-T@N-term	0.027691	1320.72	661.369	1320.7	661.355	2	13	1.1.1.976.4	39.3089
1	64	64	66.11	58.78	53.59	gi|254540168; gi|254540166	78 kDa glucose-regulated protein precursor [Mus musculus]; 78 kDa glucose-regulated protein precursor [Mus musculus]			0	99	TWNDPSVQQDIK			0.0010688	1429.68	715.85	1429.68	715.849	2	20	1.1.1.782.7	19.1783
1	64	64	66.11	58.78	53.59	gi|254540168; gi|254540166	78 kDa glucose-regulated protein precursor [Mus musculus]; 78 kDa glucose-regulated protein precursor [Mus musculus]			0	99	TWNDPSVQQDIK	Dioxidation(W)@2		-0.00287197	1461.67	731.843	1461.67	731.844	2	15	1.1.1.778.2	18.3167
1	64	64	66.11	58.78	53.59	gi|254540168; gi|254540166	78 kDa glucose-regulated protein precursor [Mus musculus]; 78 kDa glucose-regulated protein precursor [Mus musculus]			0	98	TWNDPSVQQDIK			0.017671	1429.7	715.858	1429.68	715.849	2	13	1.1.1.786.6	20.0223
1	64	64	66.11	58.78	53.59	gi|254540168; gi|254540166	78 kDa glucose-regulated protein precursor [Mus musculus]; 78 kDa glucose-regulated protein precursor [Mus musculus]			0	99	VEIIANDQGNR			0.0128319	1227.63	614.824	1227.62	614.818	2	14	1.1.1.742.4	13.9299
1	64	64	66.11	58.78	53.59	gi|254540168; gi|254540166	78 kDa glucose-regulated protein precursor [Mus musculus]; 78 kDa glucose-regulated protein precursor [Mus musculus]			0	99	VEIIANDQGNR	Carbamidomethyl@N-term		-0.00807879	1284.63	643.324	1284.64	643.328	2	14	1.1.1.743.6	14.1903
1	64	64	66.11	58.78	53.59	gi|254540168; gi|254540166	78 kDa glucose-regulated protein precursor [Mus musculus]; 78 kDa glucose-regulated protein precursor [Mus musculus]			0	99	VEIIANDQGNR			0.0123436	1227.63	614.824	1227.62	614.818	2	15	1.1.1.746.2	14.7187
1	64	64	66.11	58.78	53.59	gi|254540168; gi|254540166	78 kDa glucose-regulated protein precursor [Mus musculus]; 78 kDa glucose-regulated protein precursor [Mus musculus]			0	67	VLEDSDLK			-0.0042585	917.466	459.74	917.471	459.743	2	11	1.1.1.744.3	14.2976
1	64	64	66.11	58.78	53.59	gi|254540168; gi|254540166	78 kDa glucose-regulated protein precursor [Mus musculus]; 78 kDa glucose-regulated protein precursor [Mus musculus]			0	10	VLEDSDLK	Carbamidomethyl@N-term		0.0119416	974.504	488.259	974.492	488.253	2	9	1.1.1.742.6	14.0005
1	64	64	66.11	58.78	53.59	gi|254540168; gi|254540166	78 kDa glucose-regulated protein precursor [Mus musculus]; 78 kDa glucose-regulated protein precursor [Mus musculus]			0	1	VLEDSDLK			-0.0042585	917.466	459.74	917.471	459.743	2	8	1.1.1.746.4	14.7892
1	64	64	66.11	58.78	53.59	gi|254540168; gi|254540166	78 kDa glucose-regulated protein precursor [Mus musculus]; 78 kDa glucose-regulated protein precursor [Mus musculus]			0	61	VMEHFIK	Oxidation(M)@2		-0.00471717	918.459	460.237	918.463	460.239	2	11	1.1.1.751.2	15.3628
1	64	64	66.11	58.78	53.59	gi|254540168; gi|254540166	78 kDa glucose-regulated protein precursor [Mus musculus]; 78 kDa glucose-regulated protein precursor [Mus musculus]			0	4	VMEHFIK			0.00451669	902.473	452.244	902.468	452.241	2	9	1.1.1.780.5	18.7446
1	64	64	66.11	58.78	53.59	gi|254540168; gi|254540166	78 kDa glucose-regulated protein precursor [Mus musculus]; 78 kDa glucose-regulated protein precursor [Mus musculus]			0	99	VTHAVVTVPAYFNDAQR			0.0218738	1886.99	630.003	1886.96	629.995	3	19	1.1.1.916.2	28.3386
1	64	64	66.11	58.78	53.59	gi|254540168; gi|254540166	78 kDa glucose-regulated protein precursor [Mus musculus]; 78 kDa glucose-regulated protein precursor [Mus musculus]			0	30	VTHAVVTVPAYFNDAQR	Carbamidomethyl@N-term		0.0224483	1944.01	649.01	1943.99	649.002	3	12	1.1.1.915.5	28.2291
1	64	64	66.11	58.78	53.59	gi|254540168; gi|254540166	78 kDa glucose-regulated protein precursor [Mus musculus]; 78 kDa glucose-regulated protein precursor [Mus musculus]			0	88	VYEGERPLTK			0.0196803	1190.65	596.332	1190.63	596.322	2	12	1.1.1.718.2	11.9255
1	64	64	66.11	58.78	53.59	gi|254540168; gi|254540166	78 kDa glucose-regulated protein precursor [Mus musculus]; 78 kDa glucose-regulated protein precursor [Mus musculus]			0	87	VYEGERPLTK			0.0168726	1190.65	596.331	1190.63	596.322	2	12	1.1.1.716.2	11.6472
1	64	64	66.11	58.78	53.59	gi|254540168; gi|254540166	78 kDa glucose-regulated protein precursor [Mus musculus]; 78 kDa glucose-regulated protein precursor [Mus musculus]			0	0	VYEGERPLTK	Carbamidomethyl@N-term		0.0194003	1247.67	624.842	1247.65	624.833	2	9	1.1.1.714.5	11.4752
1	64	64	66.11	58.78	53.59	gi|254540168; gi|254540166	78 kDa glucose-regulated protein precursor [Mus musculus]; 78 kDa glucose-regulated protein precursor [Mus musculus]			0	0	VYEGERPLTK			0.00381054	1190.63	596.324	1190.63	596.322	2	6	1.1.1.919.3	28.981
Table-S1. List of peptides identified during MS/MS by Protein Pilot software:
Sheet 1 for GRP78 (HSPA5, BIP), sheet 2 for stress 70 protein (GRP75, HSPA9) and sheet 3 for heat shock cognate 71 kDa protein (HSPA8).
N represents the rank of the specified protein relative to all other proteins detected.
A measure of the protein confidence for a detected protein in terms of ProtScore (either unused or total) and three different measures of % coverage [% Cov, % Cov (50) and % Cov (95)] are shown.

## Sheet: HSPA9
N	Unused	Total	%Cov	%Cov(50)	%Cov(95)	Accessions	Names	Used	Annotation	Contrib	Conf	Sequence	Modifications	Cleavages	dMass	Prec MW	Prec m/z	Theor MW	Theor m/z	Theor z	Sc	Spectrum	Time
2	56.39	56.39	60.09	49.63	49.48	gi|162461907	stress-70 protein, mitochondrial [Mus musculus]			2	99	AQFEGIVTDLIK			0.00150047	1332.73	667.372	1332.73	667.372	2	21	1.1.1.999.2	41.7775
2	56.39	56.39	60.09	49.63	49.48	gi|162461907	stress-70 protein, mitochondrial [Mus musculus]			2	99	ASNGDAWVEAHGK			0.0154335	1340.63	671.32	1340.61	671.313	2	16	1.1.1.743.5	14.1548
2	56.39	56.39	60.09	49.63	49.48	gi|162461907	stress-70 protein, mitochondrial [Mus musculus]			2	99	CELSSSVQTDINLPYLTMDASGPK	Carbamidomethyl(C)@1; Oxidation(M)@18		0.0199383	2641.25	881.422	2641.23	881.416	3	28	1.1.1.950.4	35.4075
2	56.39	56.39	60.09	49.63	49.48	gi|162461907	stress-70 protein, mitochondrial [Mus musculus]			2	99	DAGQISGLNVLR			-0.00483326	1241.67	621.841	1241.67	621.844	2	17	1.1.1.917.2	28.5227
2	56.39	56.39	60.09	49.63	49.48	gi|162461907	stress-70 protein, mitochondrial [Mus musculus]			2	99	EQQIVIQSSGGLSK			-0.0245482	1472.76	737.387	1472.78	737.399	2	20	1.1.1.771.2	17.4421
2	56.39	56.39	60.09	49.63	49.48	gi|162461907	stress-70 protein, mitochondrial [Mus musculus]			2	99	EQQIVIQSSGGLSKDDIENMVK	Oxidation(M)@20		-0.0384232	2433.17	812.063	2433.21	812.076	3	14	1.1.1.817.2	22.3217
2	56.39	56.39	60.09	49.63	49.48	gi|162461907	stress-70 protein, mitochondrial [Mus musculus]			2	99	ERVEAVNMAEGIIHDTETK	Oxidation(M)@8	missed R-V@2	-0.00921658	2157.03	720.017	2157.04	720.02	3	21	1.1.1.880.2	25.7222
2	56.39	56.39	60.09	49.63	49.48	gi|162461907	stress-70 protein, mitochondrial [Mus musculus]			2	99	ETAENYLGHTAK			-0.00617141	1332.62	667.32	1332.63	667.323	2	14	1.1.1.743.7	14.2257
2	56.39	56.39	60.09	49.63	49.48	gi|162461907	stress-70 protein, mitochondrial [Mus musculus]			2	99	GAVVGIDLGTTNSCVAVMEGK	Carbamidomethyl(C)@14		1.0728	2078.09	1040.05	2077.02	1039.52	2	25	1.1.1.939.6	33.1928
2	56.39	56.39	60.09	49.63	49.48	gi|162461907	stress-70 protein, mitochondrial [Mus musculus]			2	99	LLGQFTLIGIPPAPR			-0.0446279	1591.9	796.957	1591.94	796.98	2	21	1.1.1.1064.2	45.9705
2	56.39	56.39	60.09	49.63	49.48	gi|162461907	stress-70 protein, mitochondrial [Mus musculus]			2	99	LYSPSQIGAFVLMK			-0.0395969	1552.79	777.404	1552.83	777.423	2	19	1.1.1.1054.2	44.511
2	56.39	56.39	60.09	49.63	49.48	gi|162461907	stress-70 protein, mitochondrial [Mus musculus]			2	99	MKETAENYLGHTAK	Oxidation(M)@1		0.0174106	1607.78	536.933	1607.76	536.928	3	16	1.1.1.738.2	13.0405
2	56.39	56.39	60.09	49.63	49.48	gi|162461907	stress-70 protein, mitochondrial [Mus musculus]			2	99	NAVITVPAYFNDSQR			-0.0231739	1693.82	847.917	1693.84	847.928	2	17	1.1.1.931.3	31.356
2	56.39	56.39	60.09	49.63	49.48	gi|162461907	stress-70 protein, mitochondrial [Mus musculus]			2	99	QAASSLQQASLK	Gln->pyro-Glu@N-term		0.0140052	1213.64	607.829	1213.63	607.822	2	16	1.1.1.766.3	16.6267
2	56.39	56.39	60.09	49.63	49.48	gi|162461907	stress-70 protein, mitochondrial [Mus musculus]			2	99	QAVTNPNNTFYATK			-0.0434695	1567.72	784.867	1567.76	784.889	2	21	1.1.1.767.2	16.7133
2	56.39	56.39	60.09	49.63	49.48	gi|162461907	stress-70 protein, mitochondrial [Mus musculus]			2	99	RYDDPEVQK		missed R-Y@1	0.0140655	1148.56	575.287	1148.55	575.28	2	12	1.1.1.648.2	8.9833
2	56.39	56.39	60.09	49.63	49.48	gi|162461907	stress-70 protein, mitochondrial [Mus musculus]			2	99	SDIGEVILVGGMTR			-0.00111268	1445.75	723.884	1445.75	723.885	2	22	1.1.1.956.3	36.5146
2	56.39	56.39	60.09	49.63	49.48	gi|162461907	stress-70 protein, mitochondrial [Mus musculus]			2	99	SLGIETLGGVFTK		cleaved L-S@N-term	-0.00532365	1320.72	661.369	1320.73	661.372	2	19	1.1.1.976.4	39.3089
2	56.39	56.39	60.09	49.63	49.48	gi|162461907	stress-70 protein, mitochondrial [Mus musculus]			2	99	SQVFSTAADGQTQVEIK			0.014834	1807.91	904.962	1807.9	904.955	2	24	1.1.1.814.2	22.0972
2	56.39	56.39	60.09	49.63	49.48	gi|162461907	stress-70 protein, mitochondrial [Mus musculus]			2	99	STNGDTFLGGEDFDQALLR			0.0297862	2054.98	1028.5	2054.95	1028.48	2	27	1.1.1.976.2	39.2381
2	56.39	56.39	60.09	49.63	49.48	gi|162461907	stress-70 protein, mitochondrial [Mus musculus]			2	99	TTPSVVAFTADGER			0.00824183	1449.72	725.866	1449.71	725.862	2	20	1.1.1.877.2	25.4259
2	56.39	56.39	60.09	49.63	49.48	gi|162461907	stress-70 protein, mitochondrial [Mus musculus]			2	99	VEAVNMAEGIIHDTETK			0.0296238	1855.93	619.65	1855.9	619.64	3	16	1.1.1.948.4	35.0556
2	56.39	56.39	60.09	49.63	49.48	gi|162461907	stress-70 protein, mitochondrial [Mus musculus]			2	99	VINEPTAAALAYGLDK			-0.0204743	1644.85	823.433	1644.87	823.443	2	25	1.1.1.936.2	32.4018
2	56.39	56.39	60.09	49.63	49.48	gi|162461907	stress-70 protein, mitochondrial [Mus musculus]			2	99	VINEPTAAALAYGLDKSEDK		missed K-S@16	0.00186398	2104.07	702.364	2104.07	702.364	3	17	1.1.1.928.6	30.876
2	56.39	56.39	60.09	49.63	49.48	gi|162461907	stress-70 protein, mitochondrial [Mus musculus]			2	99	VLENAEGAR			0.00839101	957.496	479.755	957.488	479.751	2	11	1.1.1.646.2	8.9191
2	56.39	56.39	60.09	49.63	49.48	gi|162461907	stress-70 protein, mitochondrial [Mus musculus]			2	99	VQQTVQDLFGR			-0.00146345	1289.67	645.843	1289.67	645.844	2	16	1.1.1.918.2	28.7346
2	56.39	56.39	60.09	49.63	49.48	gi|162461907	stress-70 protein, mitochondrial [Mus musculus]			1.52288	97	VINEPTAAALAY		cleaved Y-G@C-term	0.00513718	1231.65	616.832	1231.64	616.83	2	13	1.1.1.913.7	27.8559
2	56.39	56.39	60.09	49.63	49.48	gi|162461907	stress-70 protein, mitochondrial [Mus musculus]			1.39794	96	RYDDPEVQKDTK		missed R-Y@1	0.0152632	1492.73	498.584	1492.72	498.579	3	11	1.1.1.621.2	8.3836
2	56.39	56.39	60.09	49.63	49.48	gi|162461907	stress-70 protein, mitochondrial [Mus musculus]			0.853872	86	KSQVFSTAADGQTQVEIK		missed K-S@1	0.0376261	1936.03	969.021	1935.99	969.002	2	12	1.1.1.785.5	19.7627
2	56.39	56.39	60.09	49.63	49.48	gi|162461907	stress-70 protein, mitochondrial [Mus musculus]			0.468521	66	DDIENMVK	Oxidation(M)@6		0.0175557	978.451	490.233	978.433	490.224	2	10	1.1.1.704.2	10.5806
2	56.39	56.39	60.09	49.63	49.48	gi|162461907	stress-70 protein, mitochondrial [Mus musculus]			0.136677	27	LKEEISK			-0.00595289	845.48	423.747	845.486	423.75	2	8	1.1.1.653.2	9.1618
2	56.39	56.39	60.09	49.63	49.48	gi|162461907	stress-70 protein, mitochondrial [Mus musculus]			0.00436481	1	LFEMAYK	Oxidation(M)@4		0.00163934	916.438	459.226	916.436	459.225	2	8	1.1.1.777.3	18.1947
2	56.39	56.39	60.09	49.63	49.48	gi|162461907	stress-70 protein, mitochondrial [Mus musculus]			0.00436481	1	LLGQFTLIGI	Dehydrated(T)@6	cleaved I-P@C-term	0.0247425	1055.66	528.839	1055.64	528.826	2	10	1.1.1.1057.4	45.1139
2	56.39	56.39	60.09	49.63	49.48	gi|162461907	stress-70 protein, mitochondrial [Mus musculus]			0	99	AQFEGIVTDLIK			0.00784838	1332.74	667.376	1332.73	667.372	2	20	1.1.1.995.2	41.2057
2	56.39	56.39	60.09	49.63	49.48	gi|162461907	stress-70 protein, mitochondrial [Mus musculus]			0	99	AQFEGIVTDLIK	Carbamidomethyl@N-term		0.00207501	1389.75	695.884	1389.75	695.882	2	16	1.1.1.996.2	41.3282
2	56.39	56.39	60.09	49.63	49.48	gi|162461907	stress-70 protein, mitochondrial [Mus musculus]			0	99	AQFEGIVTDLIK			0.002355	1332.73	667.373	1332.73	667.372	2	19	1.1.1.997.2	41.4981
2	56.39	56.39	60.09	49.63	49.48	gi|162461907	stress-70 protein, mitochondrial [Mus musculus]			0	99	AQFEGIVTDLIK			0.0118769	1332.74	667.378	1332.73	667.372	2	17	1.1.1.1011.2	42.0394
2	56.39	56.39	60.09	49.63	49.48	gi|162461907	stress-70 protein, mitochondrial [Mus musculus]			0	98	AQFEGIVTDLIK	Carbamidomethyl@N-term		0.0205084	1389.77	695.893	1389.75	695.882	2	14	1.1.1.993.2	40.9995
2	56.39	56.39	60.09	49.63	49.48	gi|162461907	stress-70 protein, mitochondrial [Mus musculus]			0	98	AQFEGIVTDLIK	Carbamidomethyl(K)@12		0.00610349	1389.76	695.885	1389.75	695.882	2	14	1.1.1.1018.2	42.1865
2	56.39	56.39	60.09	49.63	49.48	gi|162461907	stress-70 protein, mitochondrial [Mus musculus]			0	99	ASNGDAWVEAHGK			0.0358201	1340.65	671.331	1340.61	671.313	2	15	1.1.1.741.6	13.8081
2	56.39	56.39	60.09	49.63	49.48	gi|162461907	stress-70 protein, mitochondrial [Mus musculus]			0	99	ASNGDAWVEAHGK	Deamidated(N)@3		-0.00492074	1341.59	671.802	1341.59	671.805	2	19	1.1.1.745.2	14.4908
2	56.39	56.39	60.09	49.63	49.48	gi|162461907	stress-70 protein, mitochondrial [Mus musculus]			0	99	DAGQISGLNVLR	Carbamidomethyl@N-term		-0.00718853	1298.69	650.351	1298.69	650.354	2	16	1.1.1.917.7	28.6993
2	56.39	56.39	60.09	49.63	49.48	gi|162461907	stress-70 protein, mitochondrial [Mus musculus]			0	99	DAGQISGLNVLR			0.0133559	1241.69	621.85	1241.67	621.844	2	17	1.1.1.919.2	28.9456
2	56.39	56.39	60.09	49.63	49.48	gi|162461907	stress-70 protein, mitochondrial [Mus musculus]			0	85	DAGQISGLNVLR			-5.15042	1236.52	619.269	1241.67	621.844	2	13	1.1.1.920.5	29.2797
2	56.39	56.39	60.09	49.63	49.48	gi|162461907	stress-70 protein, mitochondrial [Mus musculus]			0	15	DAGQISGLNVLR			0.0128676	1241.69	621.85	1241.67	621.844	2	10	1.1.1.921.5	29.5079
2	56.39	56.39	60.09	49.63	49.48	gi|162461907	stress-70 protein, mitochondrial [Mus musculus]			0	0	DQLPADECNKLK	Carbamidomethyl(C)@8	missed K-L@10	-0.00230202	1429.68	715.85	1429.69	715.851	2	5	1.1.1.782.7	19.1783
2	56.39	56.39	60.09	49.63	49.48	gi|162461907	stress-70 protein, mitochondrial [Mus musculus]			0	99	EQQIVIQSSGGLSK			-0.0249144	1472.76	737.386	1472.78	737.399	2	17	1.1.1.773.2	17.7211
2	56.39	56.39	60.09	49.63	49.48	gi|162461907	stress-70 protein, mitochondrial [Mus musculus]			0	97	EQQIVIQSSGGLSKDDIENMVK			-0.0182637	2417.19	806.738	2417.21	806.744	3	13	1.1.1.922.2	29.6299
2	56.39	56.39	60.09	49.63	49.48	gi|162461907	stress-70 protein, mitochondrial [Mus musculus]			0	6	EQQIVIQSSGGLSKDDIENMVK	Oxidation(M)@20		-0.0519736	2433.15	812.058	2433.21	812.076	3	10	1.1.1.820.5	22.8654
2	56.39	56.39	60.09	49.63	49.48	gi|162461907	stress-70 protein, mitochondrial [Mus musculus]			0	99	ERVEAVNMAEGIIHDTETK	Oxidation(M)@8	missed R-V@2	0.0078129	2157.04	720.022	2157.04	720.02	3	21	1.1.1.877.4	25.4967
2	56.39	56.39	60.09	49.63	49.48	gi|162461907	stress-70 protein, mitochondrial [Mus musculus]			0	99	ERVEAVNMAEGIIHDTETK	Oxidation(M)@8	missed R-V@2	0.00982714	2157.05	720.023	2157.04	720.02	3	15	1.1.1.885.2	25.9794
2	56.39	56.39	60.09	49.63	49.48	gi|162461907	stress-70 protein, mitochondrial [Mus musculus]			0	99	ERVEAVNMAEGIIHDTETK		missed R-V@2	0.0114923	2141.05	714.692	2141.04	714.688	3	19	1.1.1.944.7	34.3166
2	56.39	56.39	60.09	49.63	49.48	gi|162461907	stress-70 protein, mitochondrial [Mus musculus]			0	0	ETAENYLGHTAK			-0.0205763	1332.61	667.312	1332.63	667.323	2	7	1.1.1.745.7	14.6676
2	56.39	56.39	60.09	49.63	49.48	gi|162461907	stress-70 protein, mitochondrial [Mus musculus]			0	0	ETGVDLTK			-0.0228704	861.421	431.718	861.444	431.729	2	8	1.1.1.717.2	11.8748
2	56.39	56.39	60.09	49.63	49.48	gi|162461907	stress-70 protein, mitochondrial [Mus musculus]			0	0	ETGVDLTK			-0.0226262	861.422	431.718	861.444	431.729	2	8	1.1.1.720.2	12.1643
2	56.39	56.39	60.09	49.63	49.48	gi|162461907	stress-70 protein, mitochondrial [Mus musculus]			0	0	ETGVDLTK			-0.0148134	861.429	431.722	861.444	431.729	2	8	1.1.1.733.2	12.4326
2	56.39	56.39	60.09	49.63	49.48	gi|162461907	stress-70 protein, mitochondrial [Mus musculus]			0	99	GAVVGIDLGTTNSCVAVMEGK	Carbamidomethyl(C)@14; Oxidation(M)@18		0.0372169	2093.05	1047.53	2093.01	1047.51	2	19	1.1.1.914.6	28.0489
2	56.39	56.39	60.09	49.63	49.48	gi|162461907	stress-70 protein, mitochondrial [Mus musculus]			0	0	GAVVGIDLGTTNSCVAVMEGK	Carbamidomethyl(C)@14; Carbamidomethyl(K)@21		0.0245221	2134.06	712.362	2134.04	712.354	3	8	1.1.1.888.2	26.1684
2	56.39	56.39	60.09	49.63	49.48	gi|162461907	stress-70 protein, mitochondrial [Mus musculus]			0	0	IVRASNGDAWVEAHGK		missed R-A@3	-0.00550521	1708.86	570.627	1708.86	570.629	3	5	1.1.1.694.2	10.1846
2	56.39	56.39	60.09	49.63	49.48	gi|162461907	stress-70 protein, mitochondrial [Mus musculus]			0	0	KLFEMAYKKMA	Oxidation(M)@5	cleaved L-K@N-term; cleaved A-S@C-term; missed K-L@1; missed K-K@8; missed K-M@9	0.0609579	1374.76	688.39	1374.7	688.359	2	7	1.1.1.1041.6	43.1209
2	56.39	56.39	60.09	49.63	49.48	gi|162461907	stress-70 protein, mitochondrial [Mus musculus]			0	0	LFEMAYK	Oxidation(M)@4		0.00188349	916.438	459.226	916.436	459.225	2	8	1.1.1.779.2	18.4388
2	56.39	56.39	60.09	49.63	49.48	gi|162461907	stress-70 protein, mitochondrial [Mus musculus]			0	0	LFEMAYK			0.013742	900.455	451.235	900.442	451.228	2	6	1.1.1.910.2	27.3334
2	56.39	56.39	60.09	49.63	49.48	gi|162461907	stress-70 protein, mitochondrial [Mus musculus]			0	0	LKEEISK			-0.00912684	845.477	423.746	845.486	423.75	2	5	1.1.1.661.2	9.4166
2	56.39	56.39	60.09	49.63	49.48	gi|162461907	stress-70 protein, mitochondrial [Mus musculus]			0	0	LKEEISKMRALLAGK	Oxidation(M)@8	missed K-M@7; missed R-A@9	-0.146827	1701.83	851.924	1701.98	851.998	2	8	1.1.1.1042.4	43.2789
2	56.39	56.39	60.09	49.63	49.48	gi|162461907	stress-70 protein, mitochondrial [Mus musculus]			0	0	LLGQFTLIGI	Dehydrated(T)@6	cleaved I-P@C-term	0.0307242	1055.67	528.842	1055.64	528.826	2	10	1.1.1.1060.2	45.5079
2	56.39	56.39	60.09	49.63	49.48	gi|162461907	stress-70 protein, mitochondrial [Mus musculus]			0	99	LLGQFTLIGIPPAPR			-0.0332749	1591.91	796.963	1591.94	796.98	2	20	1.1.1.1055.3	44.7747
2	56.39	56.39	60.09	49.63	49.48	gi|162461907	stress-70 protein, mitochondrial [Mus musculus]			0	99	LLGQFTLIGIPPAPR			-0.0360826	1591.91	796.962	1591.94	796.98	2	20	1.1.1.1059.2	45.388
2	56.39	56.39	60.09	49.63	49.48	gi|162461907	stress-70 protein, mitochondrial [Mus musculus]			0	99	LLGQFTLIGIPPAPR			-0.0254621	1591.92	796.967	1591.94	796.98	2	20	1.1.1.1062.3	45.7402
2	56.39	56.39	60.09	49.63	49.48	gi|162461907	stress-70 protein, mitochondrial [Mus musculus]			0	99	LLGQFTLIGIPPAPR			-0.018748	1591.93	796.97	1591.94	796.98	2	21	1.1.1.1067.2	46.2326
2	56.39	56.39	60.09	49.63	49.48	gi|162461907	stress-70 protein, mitochondrial [Mus musculus]			0	99	LLGQFTLIGIPPAPR	Carbamidomethyl@N-term		-0.0390483	1648.93	825.471	1648.97	825.49	2	14	1.1.1.1047.2	43.9745
2	56.39	56.39	60.09	49.63	49.48	gi|162461907	stress-70 protein, mitochondrial [Mus musculus]			0	99	LLGQFTLIGIPPAPR	Carbamidomethyl@N-term		-0.024033	1648.94	825.479	1648.97	825.49	2	16	1.1.1.1050.2	44.2348
2	56.39	56.39	60.09	49.63	49.48	gi|162461907	stress-70 protein, mitochondrial [Mus musculus]			0	99	LLGQFTLIGIPPAPR	Carbamidomethyl@N-term		-0.0201266	1648.95	825.481	1648.97	825.49	2	15	1.1.1.1054.3	44.5463
2	56.39	56.39	60.09	49.63	49.48	gi|162461907	stress-70 protein, mitochondrial [Mus musculus]			0	99	LLGQFTLIGIPPAPR			-0.0304672	1591.91	796.965	1591.94	796.98	2	18	1.1.1.1057.2	45.049
2	56.39	56.39	60.09	49.63	49.48	gi|162461907	stress-70 protein, mitochondrial [Mus musculus]			0	61	LLGQFTLIGIPPAPR	Carbamidomethyl@N-term		-0.00584385	1648.96	825.488	1648.97	825.49	2	12	1.1.1.1056.4	44.968
2	56.39	56.39	60.09	49.63	49.48	gi|162461907	stress-70 protein, mitochondrial [Mus musculus]			0	43	LLGQFTLIGIPPAPR			-0.0172831	1591.93	796.971	1591.94	796.98	2	10	1.1.1.1069.3	46.5306
2	56.39	56.39	60.09	49.63	49.48	gi|162461907	stress-70 protein, mitochondrial [Mus musculus]			0	99	LYSPSQIGAFVLMK	Oxidation(M)@13		-0.0226457	1568.8	785.41	1568.83	785.421	2	21	1.1.1.979.2	39.8527
2	56.39	56.39	60.09	49.63	49.48	gi|162461907	stress-70 protein, mitochondrial [Mus musculus]			0	99	LYSPSQIGAFVLMK	Oxidation(M)@13		-0.0446192	1568.78	785.399	1568.83	785.421	2	21	1.1.1.982.2	40.2192
2	56.39	56.39	60.09	49.63	49.48	gi|162461907	stress-70 protein, mitochondrial [Mus musculus]			0	99	LYSPSQIGAFVLMK			-0.0342257	1552.8	777.406	1552.83	777.423	2	18	1.1.1.1049.3	44.1832
2	56.39	56.39	60.09	49.63	49.48	gi|162461907	stress-70 protein, mitochondrial [Mus musculus]			0	0	LYSPSQIGAFVLMK	Dethiomethyl(M)@13		0.0159985	1504.85	502.622	1504.83	502.617	3	8	1.1.1.978.3	39.6597
2	56.39	56.39	60.09	49.63	49.48	gi|162461907	stress-70 protein, mitochondrial [Mus musculus]			0	0	LYSPSQIGAFVLMK	Oxidation(M)@13		-0.0180068	1568.81	785.412	1568.83	785.421	2	8	1.1.1.985.2	40.5155
2	56.39	56.39	60.09	49.63	49.48	gi|162461907	stress-70 protein, mitochondrial [Mus musculus]			0	0	MEEFKDQLPADECNKLK	Carbamidomethyl(C)@13	missed K-L@15	-0.0342765	2093.94	1047.98	2093.98	1048	2	4	1.1.1.978.5	39.7304
2	56.39	56.39	60.09	49.63	49.48	gi|162461907	stress-70 protein, mitochondrial [Mus musculus]			0	99	NAVITVPAYFNDSQR	Carbamidomethyl@N-term		-0.00465428	1750.86	876.437	1750.86	876.439	2	15	1.1.1.932.6	31.6896
2	56.39	56.39	60.09	49.63	49.48	gi|162461907	stress-70 protein, mitochondrial [Mus musculus]			0	99	NAVITVPAYFNDSQR			-0.013652	1693.83	847.922	1693.84	847.928	2	18	1.1.1.933.4	31.8158
2	56.39	56.39	60.09	49.63	49.48	gi|162461907	stress-70 protein, mitochondrial [Mus musculus]			0	99	QAASSLQQASLK			0.0079069	1230.66	616.34	1230.66	616.336	2	16	1.1.1.739.3	13.2732
2	56.39	56.39	60.09	49.63	49.48	gi|162461907	stress-70 protein, mitochondrial [Mus musculus]			0	99	QAASSLQQASLK			0.0191378	1230.68	616.345	1230.66	616.336	2	16	1.1.1.741.3	13.7022
2	56.39	56.39	60.09	49.63	49.48	gi|162461907	stress-70 protein, mitochondrial [Mus musculus]			0	0	QAASSLQQASLK	Carbamidomethyl@N-term		0.0189799	1287.7	644.856	1287.68	644.846	2	8	1.1.1.740.6	13.6072
2	56.39	56.39	60.09	49.63	49.48	gi|162461907	stress-70 protein, mitochondrial [Mus musculus]			0	0	QATKDAGQISGLN		cleaved N-V@C-term	0.058216	1301.72	651.865	1301.66	651.836	2	8	1.1.1.1040.2	42.8564
2	56.39	56.39	60.09	49.63	49.48	gi|162461907	stress-70 protein, mitochondrial [Mus musculus]			0	99	QAVTNPNNTFYATK	Deamidated(N)@8		-0.0197547	1568.73	785.371	1568.75	785.381	2	15	1.1.1.761.2	16.1253
2	56.39	56.39	60.09	49.63	49.48	gi|162461907	stress-70 protein, mitochondrial [Mus musculus]			0	99	QAVTNPNNTFYATK			-0.0340697	1567.73	784.872	1567.76	784.889	2	17	1.1.1.764.2	16.4547
2	56.39	56.39	60.09	49.63	49.48	gi|162461907	stress-70 protein, mitochondrial [Mus musculus]			0	99	QAVTNPNNTFYATK			-0.02467	1567.74	784.876	1567.76	784.889	2	15	1.1.1.769.3	17.0675
2	56.39	56.39	60.09	49.63	49.48	gi|162461907	stress-70 protein, mitochondrial [Mus musculus]			0	99	QAVTNPNNTFYATK	Gln->pyro-Glu@N-term		-0.0403011	1550.7	776.355	1550.74	776.376	2	17	1.1.1.782.6	19.1431
2	56.39	56.39	60.09	49.63	49.48	gi|162461907	stress-70 protein, mitochondrial [Mus musculus]			0	84	QAVTNPNNTFYATK	Gln->pyro-Glu@N-term		-0.0312675	1550.71	776.36	1550.74	776.376	2	12	1.1.1.784.7	19.6052
2	56.39	56.39	60.09	49.63	49.48	gi|162461907	stress-70 protein, mitochondrial [Mus musculus]			0	90	RYDDPEVQK		missed R-Y@1	0.0209017	1148.57	575.291	1148.55	575.28	2	8	1.1.1.640.2	8.726
2	56.39	56.39	60.09	49.63	49.48	gi|162461907	stress-70 protein, mitochondrial [Mus musculus]			0	75	RYDDPEVQK		missed R-Y@1	0.0215121	1148.57	575.291	1148.55	575.28	2	7	1.1.1.655.2	9.261
2	56.39	56.39	60.09	49.63	49.48	gi|162461907	stress-70 protein, mitochondrial [Mus musculus]			0	99	SDIGEVILVGGMTR			0.0170765	1445.77	723.893	1445.75	723.885	2	20	1.1.1.958.2	36.936
2	56.39	56.39	60.09	49.63	49.48	gi|162461907	stress-70 protein, mitochondrial [Mus musculus]			0	99	SDIGEVILVGGMTR	Oxidation(M)@12		-0.0283526	1461.72	731.868	1461.75	731.882	2	19	1.1.1.928.2	30.7344
2	56.39	56.39	60.09	49.63	49.48	gi|162461907	stress-70 protein, mitochondrial [Mus musculus]			0	0	SDIGEVILVGGMTR	Dethiomethyl(M)@12		-0.0104918	1397.74	466.921	1397.75	466.924	3	8	1.1.1.918.5	28.83
2	56.39	56.39	60.09	49.63	49.48	gi|162461907	stress-70 protein, mitochondrial [Mus musculus]			0	99	SQVFSTAADGQTQVEIK			0.0325349	1807.93	904.971	1807.9	904.955	2	22	1.1.1.806.2	21.5084
2	56.39	56.39	60.09	49.63	49.48	gi|162461907	stress-70 protein, mitochondrial [Mus musculus]			0	99	SQVFSTAADGQTQVEIK			0.0206936	1807.92	904.965	1807.9	904.955	2	27	1.1.1.811.2	21.7655
2	56.39	56.39	60.09	49.63	49.48	gi|162461907	stress-70 protein, mitochondrial [Mus musculus]			0	99	SQVFSTAADGQTQVEIK			0.01813	1807.91	904.964	1807.9	904.955	2	21	1.1.1.818.4	22.4794
2	56.39	56.39	60.09	49.63	49.48	gi|162461907	stress-70 protein, mitochondrial [Mus musculus]			0	8	SQVFSTAADGQTQVEIK			-7.00575	1800.89	601.304	1807.9	603.639	3	13	1.1.1.815.2	22.2191
2	56.39	56.39	60.09	49.63	49.48	gi|162461907	stress-70 protein, mitochondrial [Mus musculus]			0	99	STNGDTFLGGEDFDQALLR	Deamidated(N)@3		0.0616801	2056	1029.01	2055.94	1028.98	2	26	1.1.1.978.2	39.6242
2	56.39	56.39	60.09	49.63	49.48	gi|162461907	stress-70 protein, mitochondrial [Mus musculus]			0	99	STNGDTFLGGEDFDQALLR	Deamidated(N)@3		0.0487401	2055.99	1029	2055.94	1028.98	2	22	1.1.1.980.2	39.9748
2	56.39	56.39	60.09	49.63	49.48	gi|162461907	stress-70 protein, mitochondrial [Mus musculus]			0	98	STNGDTFLGGEDFDQALLR	Carbamidomethyl@N-term		0.0301166	2112.01	1057.01	2111.98	1057	2	14	1.1.1.976.7	39.4153
2	56.39	56.39	60.09	49.63	49.48	gi|162461907	stress-70 protein, mitochondrial [Mus musculus]			0	0	STNGDTFLGGEDFDQALLR	Carbamidomethyl@N-term; Deamidated(N)@3		0.0429667	2113	1057.51	2112.96	1057.49	2	9	1.1.1.978.6	39.7659
2	56.39	56.39	60.09	49.63	49.48	gi|162461907	stress-70 protein, mitochondrial [Mus musculus]			0	0	TIAPCQKAMQDAEVSK	Oxidation(P)@4; Carbamidomethyl(C)@5; Oxidation(M)@9	missed K-A@7	0.0714668	1807.92	904.965	1807.84	904.93	2	7	1.1.1.811.2	21.7655
2	56.39	56.39	60.09	49.63	49.48	gi|162461907	stress-70 protein, mitochondrial [Mus musculus]			0	0	TIAPCQKAMQDAEVSK	Oxidation(P)@4; Carbamidomethyl(C)@5; Oxidation(M)@9	missed K-A@7	0.0656072	1807.91	904.962	1807.84	904.93	2	7	1.1.1.814.2	22.0972
2	56.39	56.39	60.09	49.63	49.48	gi|162461907	stress-70 protein, mitochondrial [Mus musculus]			0	99	TTPSVVAFTADGER			0.00164977	1449.71	725.863	1449.71	725.862	2	18	1.1.1.873.2	24.7425
2	56.39	56.39	60.09	49.63	49.48	gi|162461907	stress-70 protein, mitochondrial [Mus musculus]			0	99	TTPSVVAFTADGER			-0.0209341	1449.69	725.852	1449.71	725.862	2	18	1.1.1.875.2	25.0757
2	56.39	56.39	60.09	49.63	49.48	gi|162461907	stress-70 protein, mitochondrial [Mus musculus]			0	99	TTPSVVAFTADGER			-0.00689549	1449.7	725.859	1449.71	725.862	2	13	1.1.1.880.3	25.7576
2	56.39	56.39	60.09	49.63	49.48	gi|162461907	stress-70 protein, mitochondrial [Mus musculus]			0	72	TTPSVVAFTADGER	Carbamidomethyl@N-term		-0.027562	1506.7	754.359	1506.73	754.373	2	12	1.1.1.874.5	24.971
2	56.39	56.39	60.09	49.63	49.48	gi|162461907	stress-70 protein, mitochondrial [Mus musculus]			0	0	TTPSVVAFTADGER	Carbamidomethyl@N-term		-0.048559	1506.68	754.349	1506.73	754.373	2	8	1.1.1.876.2	25.3039
2	56.39	56.39	60.09	49.63	49.48	gi|162461907	stress-70 protein, mitochondrial [Mus musculus]			0	99	VEAVNMAEGIIHDTETK	Oxidation(M)@6		0.0460867	1871.94	624.987	1871.89	624.972	3	15	1.1.1.878.3	25.5836
2	56.39	56.39	60.09	49.63	49.48	gi|162461907	stress-70 protein, mitochondrial [Mus musculus]			0	99	VEAVNMAEGIIHDTETK	Oxidation(M)@6		0.0285079	1871.92	624.981	1871.89	624.972	3	15	1.1.1.881.2	25.809
2	56.39	56.39	60.09	49.63	49.48	gi|162461907	stress-70 protein, mitochondrial [Mus musculus]			0	99	VEAVNMAEGIIHDTETK	Oxidation(M)@6		0.0343675	1871.93	624.983	1871.89	624.972	3	14	1.1.1.887.3	26.1173
2	56.39	56.39	60.09	49.63	49.48	gi|162461907	stress-70 protein, mitochondrial [Mus musculus]			0	0	VEAVNMAEGIIHDTETK	Carbamidomethyl(E)@8		0.00621053	1912.93	638.649	1912.92	638.647	3	9	1.1.1.772.2	17.67
2	56.39	56.39	60.09	49.63	49.48	gi|162461907	stress-70 protein, mitochondrial [Mus musculus]			0	0	VEAVNMAEGIIHDTETK			0.020285	1855.92	619.647	1855.9	619.64	3	8	1.1.1.950.6	35.4787
2	56.39	56.39	60.09	49.63	49.48	gi|162461907	stress-70 protein, mitochondrial [Mus musculus]			0	99	VINEPTAAALAYGLDK			-0.0188873	1644.85	823.434	1644.87	823.443	2	24	1.1.1.938.2	32.8582
2	56.39	56.39	60.09	49.63	49.48	gi|162461907	stress-70 protein, mitochondrial [Mus musculus]			0	99	VINEPTAAALAYGLDK	Carbamidomethyl@N-term		-0.00732604	1701.89	851.951	1701.89	851.954	2	19	1.1.1.936.3	32.4371
2	56.39	56.39	60.09	49.63	49.48	gi|162461907	stress-70 protein, mitochondrial [Mus musculus]			0	91	VINEPTAAALAYGLDK			-0.0164458	1644.86	823.435	1644.87	823.443	2	12	1.1.1.940.4	33.3503
2	56.39	56.39	60.09	49.63	49.48	gi|162461907	stress-70 protein, mitochondrial [Mus musculus]			0	48	VINEPTAAALAYGLDK	Carbamidomethyl(K)@16		-0.0161154	1701.88	851.946	1701.89	851.954	2	12	1.1.1.938.5	32.9642
2	56.39	56.39	60.09	49.63	49.48	gi|162461907	stress-70 protein, mitochondrial [Mus musculus]			0	12	VINEPTAAALAYGLDK	Propionamide@N-term		0.0035815	1715.91	858.964	1715.91	858.962	2	11	1.1.1.940.5	33.3856
2	56.39	56.39	60.09	49.63	49.48	gi|162461907	stress-70 protein, mitochondrial [Mus musculus]			0	99	VLENAEGAR			0.011565	957.499	479.757	957.488	479.751	2	11	1.1.1.654.2	9.2115
2	56.39	56.39	60.09	49.63	49.48	gi|162461907	stress-70 protein, mitochondrial [Mus musculus]			0	94	VLENAEGAR			0.00814686	957.496	479.755	957.488	479.751	2	9	1.1.1.662.2	9.4663
2	56.39	56.39	60.09	49.63	49.48	gi|162461907	stress-70 protein, mitochondrial [Mus musculus]			0	21	VLENAEGAR			-0.00320613	957.485	479.75	957.488	479.751	2	8	1.1.1.677.2	9.7531
2	56.39	56.39	60.09	49.63	49.48	gi|162461907	stress-70 protein, mitochondrial [Mus musculus]			0	99	VQQTVQDLFGR			0.000367678	1289.67	645.844	1289.67	645.844	2	17	1.1.1.916.7	28.4943
2	56.39	56.39	60.09	49.63	49.48	gi|162461907	stress-70 protein, mitochondrial [Mus musculus]			0	99	VQQTVQDLFGR	Carbamidomethyl@N-term		-0.00503947	1346.69	674.352	1346.69	674.354	2	18	1.1.1.917.4	28.5933
2	56.39	56.39	60.09	49.63	49.48	gi|162461907	stress-70 protein, mitochondrial [Mus musculus]			0	98	VQQTVQDLFGR			0.00317541	1289.68	645.845	1289.67	645.844	2	13	1.1.1.920.4	29.2444
2	56.39	56.39	60.09	49.63	49.48	gi|162461907	stress-70 protein, mitochondrial [Mus musculus]			0	1	VQQTVQDLFGR	Carbamidomethyl(D)@7		0.0148588	1346.71	674.362	1346.69	674.354	2	10	1.1.1.912.5	27.6495
2	56.39	56.39	60.09	49.63	49.48	gi|162461907	stress-70 protein, mitochondrial [Mus musculus]			0	0	YDDPEVQK			-0.00295735	992.442	497.228	992.445	497.23	2	6	1.1.1.651.2	9.0621

## Sheet: HSPA8
N	Unused	Total	%Cov	%Cov(50)	%Cov(95)	Accessions	Names	Used	Annotation	Contrib	Conf	Sequence	Modifications	Cleavages	dMass	Prec MW	Prec m/z	Theor MW	Theor m/z	Theor z	Sc	Spectrum	Time
3	29.76	34.48	59.75	40.09	33.59	gi|31981690	heat shock cognate 71 kDa protein [Mus musculus]			2	99	ARFEELNADLFR		missed R-F@2	-0.0167571	1479.73	740.872	1479.75	740.881	2	15	1.1.1.943.7	34.107
3	29.76	34.48	59.75	40.09	33.59	gi|31981690	heat shock cognate 71 kDa protein [Mus musculus]			2	99	DAGTIAGLNVLR			0.00952824	1198.68	600.346	1198.67	600.341	2	17	1.1.1.933.7	31.9011
3	29.76	34.48	59.75	40.09	33.59	gi|31981690	heat shock cognate 71 kDa protein [Mus musculus]			2	99	FEELNADLFR			0.00185899	1252.61	627.313	1252.61	627.312	2	14	1.1.1.951.6	35.6834
3	29.76	34.48	59.75	40.09	33.59	gi|31981690	heat shock cognate 71 kDa protein [Mus musculus]			2	99	GPAVGIDLGTTYSCVGVFQHGK	Carbamidomethyl(C)@14		-0.0334755	2262.08	755.033	2262.11	755.044	3	24	1.1.1.943.4	34.0196
3	29.76	34.48	59.75	40.09	33.59	gi|31981690	heat shock cognate 71 kDa protein [Mus musculus]			2	99	IINEPTAAAIAYGLDKK		missed K-K@16	0.0017089	1786.98	596.669	1786.98	596.668	3	17	1.1.1.929.4	30.9904
3	29.76	34.48	59.75	40.09	33.59	gi|31981690	heat shock cognate 71 kDa protein [Mus musculus]			2	99	LLQDFFNGK			0.00425371	1080.56	541.29	1080.56	541.287	2	14	1.1.1.942.6	33.877
3	29.76	34.48	59.75	40.09	33.59	gi|31981690	heat shock cognate 71 kDa protein [Mus musculus]			2	99	NQVAMNPTNTVFDAK	Oxidation(M)@5		-0.012004	1664.77	833.393	1664.78	833.399	2	17	1.1.1.783.7	19.4066
3	29.76	34.48	59.75	40.09	33.59	gi|31981690	heat shock cognate 71 kDa protein [Mus musculus]			2	99	NSLESYAFNMK	Oxidation(M)@10		-0.0116475	1318.57	660.295	1318.59	660.3	2	13	1.1.1.819.5	22.672
3	29.76	34.48	59.75	40.09	33.59	gi|31981690	heat shock cognate 71 kDa protein [Mus musculus]			2	99	QTQTFTTYSDNQPGVLIQVYEGER			0.0588032	2773.38	925.467	2773.32	925.447	3	30	1.1.1.950.3	35.3721
3	29.76	34.48	59.75	40.09	33.59	gi|31981690	heat shock cognate 71 kDa protein [Mus musculus]			2	99	SINPDEAVAYGAAVQAAILSGDK			-0.0478499	2259.09	754.037	2259.14	754.053	3	27	1.1.1.1054.4	44.5817
3	29.76	34.48	59.75	40.09	33.59	gi|31981690	heat shock cognate 71 kDa protein [Mus musculus]			2	99	SQIHDIVLVGGSTR			-0.00331657	1480.8	741.405	1480.8	741.407	2	16	1.1.1.869.2	24.3954
3	29.76	34.48	59.75	40.09	33.59	gi|31981690	heat shock cognate 71 kDa protein [Mus musculus]			2	99	STAGDTHLGGEDFDNR			0.0326871	1690.75	564.591	1690.72	564.58	3	18	1.1.1.746.3	14.7539
3	29.76	34.48	59.75	40.09	33.59	gi|31981690	heat shock cognate 71 kDa protein [Mus musculus]			2	99	TTPSYVAFTDTER			-0.0248445	1486.67	744.342	1486.69	744.354	2	16	1.1.1.849.2	23.9037
3	29.76	34.48	59.75	40.09	33.59	gi|31981690	heat shock cognate 71 kDa protein [Mus musculus]			2	99	TVTNAVVTVPAYFNDSQR			0.0444489	1981.04	991.525	1980.99	991.503	2	19	1.1.1.930.5	31.2397
3	29.76	34.48	59.75	40.09	33.59	gi|31981690	heat shock cognate 71 kDa protein [Mus musculus]			0.958607	89	SFYPEEVSSMVLTK			-0.0211329	1615.76	808.887	1615.78	808.897	2	12	1.1.1.957.4	36.7786
3	29.76	34.48	59.75	40.09	33.59	gi|31981690	heat shock cognate 71 kDa protein [Mus musculus]			0.455932	65	CNEIISWLDK	Carbamidomethyl(C)@1		0.024466	1276.64	639.326	1276.61	639.313	2	12	1.1.1.974.6	38.9238
3	29.76	34.48	59.75	40.09	33.59	gi|31981690	heat shock cognate 71 kDa protein [Mus musculus]			0.327902	53	FELTGIPPAPR	Pro->pyro-Glu(P)@10		0.0527436	1210.69	606.351	1210.63	606.325	2	13	1.1.1.927.7	30.6832
3	29.76	34.48	59.75	40.09	33.59	gi|31981690	heat shock cognate 71 kDa protein [Mus musculus]			0.0132283	3	LSKEDIER			0.0126534	988.532	495.273	988.519	495.267	2	8	1.1.1.687.2	10.0448
3	29.76	34.48	59.75	40.09	33.59	gi|31981690	heat shock cognate 71 kDa protein [Mus musculus]			0.00436481	1	SENVQDLLLLDVTPLSLGIETAGGVMTVLIK	Carbamidomethyl(K)@31		0.0791528	3294.88	1099.3	3294.8	1099.27	3	11	1.1.1.1359.2	55.7091
3	29.76	34.48	59.75	40.09	33.59	gi|31981690	heat shock cognate 71 kDa protein [Mus musculus]			0	0	CNEIISWLDK	Carbamidomethyl(C)@1		0.0981994	1276.71	639.362	1276.61	639.313	2	6	1.1.1.972.4	38.4363
3	29.76	34.48	59.75	40.09	33.59	gi|31981690	heat shock cognate 71 kDa protein [Mus musculus]			0	80	DNNLLGKFELTGIPPAPR	Cation:K(D)@1; Deamidated(N)@2	missed K-F@7	0.0999142	1990.09	664.371	1989.99	664.338	3	14	1.1.1.965.3	37.7563
3	29.76	34.48	59.75	40.09	33.59	gi|31981690	heat shock cognate 71 kDa protein [Mus musculus]			0	0	EIAEAYLGK			0.0172929	992.535	497.275	992.518	497.266	2	8	1.1.1.785.6	19.7981
3	29.76	34.48	59.75	40.09	33.59	gi|31981690	heat shock cognate 71 kDa protein [Mus musculus]			0	0	GTLDPVEK			-0.0206679	857.429	429.722	857.449	429.732	2	7	1.1.1.739.6	13.3792
3	29.76	34.48	59.75	40.09	33.59	gi|31981690	heat shock cognate 71 kDa protein [Mus musculus]			0	99	IINEPTAAAIAYGLDK			-0.0281222	1658.86	830.437	1658.89	830.451	2	23	1.1.1.940.2	33.2795
3	29.76	34.48	59.75	40.09	33.59	gi|31981690	heat shock cognate 71 kDa protein [Mus musculus]			0	99	IINEPTAAAIAYGLDK			-0.0264131	1658.86	830.438	1658.89	830.451	2	18	1.1.1.942.4	33.8065
3	29.76	34.48	59.75	40.09	33.59	gi|31981690	heat shock cognate 71 kDa protein [Mus musculus]			0	53	IINEPTAAAIAYGLDK	Carbamyl@N-term		-0.00732604	1701.89	851.951	1701.89	851.954	2	19	1.1.1.936.3	32.4371
3	29.76	34.48	59.75	40.09	33.59	gi|31981690	heat shock cognate 71 kDa protein [Mus musculus]			0	18	IINEPTAAAIAYGLDK	Carbamidomethyl@N-term		0.0035815	1715.91	858.964	1715.91	858.962	2	11	1.1.1.940.5	33.3856
3	29.76	34.48	59.75	40.09	33.59	gi|31981690	heat shock cognate 71 kDa protein [Mus musculus]			0	34	IINEPTAAAIAYGLDKK		missed K-K@16	0.00903341	1786.99	596.671	1786.98	596.668	3	11	1.1.1.931.7	31.4973
3	29.76	34.48	59.75	40.09	33.59	gi|31981690	heat shock cognate 71 kDa protein [Mus musculus]			0	4	IINEPTAAAIAYGLDKK	Carbamidomethyl@N-term; Formyl(K)@17	missed K-K@16	0.0221524	1872.02	625.014	1872	625.007	3	18	1.1.1.932.4	31.619
3	29.76	34.48	59.75	40.09	33.59	gi|31981690	heat shock cognate 71 kDa protein [Mus musculus]			0	4	IINEPTAAAIAYGLDKK	Formyl(K)@17	missed K-K@16	0.0118729	1814.99	606.004	1814.98	606	3	19	1.1.1.933.2	31.7538
3	29.76	34.48	59.75	40.09	33.59	gi|31981690	heat shock cognate 71 kDa protein [Mus musculus]			0	4	IINEPTAAAIAYGLDKK	Formyl(K)@17	missed K-K@16	0.0146196	1814.99	606.005	1814.98	606	3	18	1.1.1.935.3	32.2091
3	29.76	34.48	59.75	40.09	33.59	gi|31981690	heat shock cognate 71 kDa protein [Mus musculus]			0	0	IINEPTAAAIAYGLDKK	Carbamidomethyl(K)@16; Formyl(K)@17	missed K-K@16	0.0104332	1872.01	625.01	1872	625.007	3	12	1.1.1.934.7	32.1299
3	29.76	34.48	59.75	40.09	33.59	gi|31981690	heat shock cognate 71 kDa protein [Mus musculus]			0	5	ITITNDKGR	Carbamidomethyl(K)@7	missed K-G@7	-0.0266074	1073.56	537.785	1073.58	537.799	2	11	1.1.1.713.2	11.1417
3	29.76	34.48	59.75	40.09	33.59	gi|31981690	heat shock cognate 71 kDa protein [Mus musculus]			0	1	ITITNDKGR	Carbamidomethyl(K)@7	missed K-G@7	-0.0257529	1073.56	537.786	1073.58	537.799	2	10	1.1.1.710.2	10.7416
3	29.76	34.48	59.75	40.09	33.59	gi|31981690	heat shock cognate 71 kDa protein [Mus musculus]			0	0	KDISENKRAVR	Deamidated(N)@6	missed K-R@7; missed R-A@8	-0.0853111	1315.64	658.825	1315.72	658.868	2	6	1.1.1.915.2	28.1229
3	29.76	34.48	59.75	40.09	33.59	gi|31981690	heat shock cognate 71 kDa protein [Mus musculus]			0	0	MVNHFIAEFK	Oxidation(M)@1		0.0123531	1250.62	626.319	1250.61	626.313	2	8	1.1.1.911.5	27.4917
3	29.76	34.48	59.75	40.09	33.59	gi|31981690	heat shock cognate 71 kDa protein [Mus musculus]			0	99	NQVAMNPTNTVFDAK	Oxidation(M)@5		-0.00724311	1664.78	833.395	1664.78	833.399	2	15	1.1.1.785.3	19.6918
3	29.76	34.48	59.75	40.09	33.59	gi|31981690	heat shock cognate 71 kDa protein [Mus musculus]			0	99	QTQTFTTYSDNQPGVLIQVYEGER			0.0263923	2773.35	925.456	2773.32	925.447	3	17	1.1.1.952.5	35.8756
3	29.76	34.48	59.75	40.09	33.59	gi|31981690	heat shock cognate 71 kDa protein [Mus musculus]			0	0	RFDDAVVQSDMKHWPFMVVNDAGRPK	Oxidation(M)@11; Oxidation(M)@17	missed R-F@1; missed K-H@12	0.0103678	3076.48	1026.5	3076.46	1026.5	3	5	1.1.1.951.5	35.6481
3	29.76	34.48	59.75	40.09	33.59	gi|31981690	heat shock cognate 71 kDa protein [Mus musculus]			0	2	SFYPEEVSSMVLTK	Oxidation(M)@10		-0.0239578	1631.75	816.883	1631.78	816.895	2	9	1.1.1.928.5	30.8406
3	29.76	34.48	59.75	40.09	33.59	gi|31981690	heat shock cognate 71 kDa protein [Mus musculus]			0	1	SFYPEEVSSMVLTK	Oxidation(M)@10		-0.0411704	1631.73	816.874	1631.78	816.895	2	9	1.1.1.926.7	30.455
3	29.76	34.48	59.75	40.09	33.59	gi|31981690	heat shock cognate 71 kDa protein [Mus musculus]			0	99	SINPDEAVAYGAAVQAAILSGDK			-0.00664957	2259.13	754.051	2259.14	754.053	3	27	1.1.1.1056.3	44.9325
3	29.76	34.48	59.75	40.09	33.59	gi|31981690	heat shock cognate 71 kDa protein [Mus musculus]			0	56	SQIHDIVLVGGSTR			0.000345679	1480.8	741.407	1480.8	741.407	2	13	1.1.1.862.2	24.1433
3	29.76	34.48	59.75	40.09	33.59	gi|31981690	heat shock cognate 71 kDa protein [Mus musculus]			0	0	STAGDTHLGGEDFDNR			-0.0181158	1690.7	846.357	1690.72	846.366	2	5	1.1.1.748.4	15.1039
3	29.76	34.48	59.75	40.09	33.59	gi|31981690	heat shock cognate 71 kDa protein [Mus musculus]			0	0	STGKENKITITNDKGR		missed K-I@7; missed K-G@14	-0.0778746	1760.86	881.437	1760.94	881.476	2	5	1.1.1.1062.2	45.7048
3	29.76	34.48	59.75	40.09	33.59	gi|31981690	heat shock cognate 71 kDa protein [Mus musculus]			0	99	TTPSYVAFTDTER			-0.0214264	1486.67	744.344	1486.69	744.354	2	14	1.1.1.836.2	23.6298
3	29.76	34.48	59.75	40.09	33.59	gi|31981690	heat shock cognate 71 kDa protein [Mus musculus]			0	99	TTPSYVAFTDTER			-0.0138577	1486.68	744.347	1486.69	744.354	2	17	1.1.1.863.2	24.1944
3	29.76	34.48	59.75	40.09	33.59	gi|31981690	heat shock cognate 71 kDa protein [Mus musculus]			0	41	TTPSYVAFTDTER			-5.89385	1480.8	741.407	1486.69	744.354	2	14	1.1.1.862.2	24.1433
3	29.76	34.48	59.75	40.09	33.59	gi|31981690	heat shock cognate 71 kDa protein [Mus musculus]			0	0	VCNPIITK	Carbamidomethyl(C)@2		0.00509803	943.521	472.768	943.516	472.765	2	7	1.1.1.768.5	16.928
3	29.76	34.48	59.75	40.09	33.59	gi|31981690	heat shock cognate 71 kDa protein [Mus musculus]			0	99	VEIIANDQGNR			0.0128319	1227.63	614.824	1227.62	614.818	2	14	1.1.1.742.4	13.9299
3	29.76	34.48	59.75	40.09	33.59	gi|31981690	heat shock cognate 71 kDa protein [Mus musculus]			0	99	VEIIANDQGNR	Carbamidomethyl@N-term		-0.00807879	1284.63	643.324	1284.64	643.328	2	14	1.1.1.743.6	14.1903
3	29.76	34.48	59.75	40.09	33.59	gi|31981690	heat shock cognate 71 kDa protein [Mus musculus]			0	99	VEIIANDQGNR			0.0108787	1227.63	614.823	1227.62	614.818	2	17	1.1.1.744.2	14.2621
3	29.76	34.48	59.75	40.09	33.59	gi|31981690	heat shock cognate 71 kDa protein [Mus musculus]			0	99	VEIIANDQGNR			0.0123436	1227.63	614.824	1227.62	614.818	2	15	1.1.1.746.2	14.7187
